# Supplementary material for: Estimating the Fitness Advantage Conferred by Permissive Neuraminidase Mutations in Recent Oseltamivir-Resistant A(H1N1)pdm09 Influenza Viruses
Source: PLoS Pathog. 2014 Apr 3;10(4):e1004065. doi: 10.1371/journal.ppat.1004065 (PMC3974874; doi:10.1371/journal.ppat.1004065)
Supplement: Text S2 — Acknowledgement information for the virus sequences downloaded from GISAID for database analysis of the potentially permissive mutations. (XLSX) [file ppat.1004065.s013.xlsx]

## Sheet: gisaid-acknowledgement-table
GISAID Influenza Data Acknowledgement
We gratefully acknowledge the authors, originating and submitting laboratories of the sequences from GISAID's EpiFluTM Database on which this research is based. The list is detailed below.
Isolate name	Isolate ID	Collection Date	Submitting/Originating Lab	Submitter/Author
A/Auckland/2/2009	EPI_ISL_29709	2009-04-24	WHO Collaborating Centre for Reference and Research on Influenza	Komadina Naomi
A/Regensburg/Germany/02/2009	EPI_ISL_29947	2009-04-29	University of Regensburg	Wenzel Juergen J
A/El Salvador/213/2009	EPI_ISL_30082	2009-04-26	Centers for Disease Control and Prevention	Garten Rebecca
A/Poland/37/2009	EPI_ISL_30491	2009-05-05	National Institute of Public Health - National Institute of Hygiene	Brydak Lidia Bernadeta
A/Guangdong/1/2009	EPI_ISL_30511	2009-05-18	WHO Chinese National Influenza Center	Lan Yu
A/Hong Kong/01/2009	EPI_ISL_30627	2009-04-30	State Key Laboratory of Emerging Infectious Diseases	Smith Gavin
A/Verona-Italy/2810/2009	EPI_ISL_30630	2009-05-27	Istituto Zooprofilattico Sperimentale Delle Venezie	Monne Isabella
A/Colombia/330/2009	EPI_ISL_30695	2009-05-02	Centers for Disease Control and Prevention	Garten Rebecca
A/Costa Rica/4314/2009	EPI_ISL_30696	2009-04-28	Centers for Disease Control and Prevention	Garten Rebecca
A/Guangdong/2/2009	EPI_ISL_30734	2009-05-27	WHO Chinese National Influenza Center	Lan Yu
A/Singapore/ON124/2009	EPI_ISL_30513	2009-05-26	National Public Health Laboratory	Phuah Shiau Pheng
A/Vicenza-Italy/2887/2009	EPI_ISL_30885	2009-06-03	Istituto Zooprofilattico Sperimentale Delle Venezie	Monne Isabella
A/Vicenza-Italy/2886/2009	EPI_ISL_30887	2009-06-02	Istituto Zooprofilattico Sperimentale Delle Venezie	Monne Isabella
A/Colombia/394/2009	EPI_ISL_31160	2009-05-04	Centers for Disease Control and Prevention	Garten Rebecca
A/El Salvador/351/2009	EPI_ISL_31162	2009-05-13	Centers for Disease Control and Prevention	Garten Rebecca
A/Panama/302869/2009	EPI_ISL_31192	2009-05-11	Centers for Disease Control and Prevention	Garten Rebecca
A/Paraguay/08/2009	EPI_ISL_31193	2009-05-20	Centers for Disease Control and Prevention	Garten Rebecca
A/Paraguay/09/2009	EPI_ISL_31194	2009-05-20	Centers for Disease Control and Prevention	Garten Rebecca
A/Auckland/3/2009	EPI_ISL_31214	2009-04-25	Centers for Disease Control and Prevention	Garten Rebecca
A/Paraguay/28/2009	EPI_ISL_31582	2009-06-02	Centers for Disease Control and Prevention	Garten Rebecca
A/Singapore/ON137/2009	EPI_ISL_30882	2009-06-02	National Public Health Laboratory	Phuah Shiau Pheng
A/Singapore/ON198/2009	EPI_ISL_31617	2009-06-15	Ministry of Health	Phuah Shiau Pheng
A/Costa Rica/4857/2009	EPI_ISL_32010	2009-05-02	Centers for Disease Control and Prevention	Garten Rebecca
A/Chile/1174/2009	EPI_ISL_32468	2009-06-01	Centers for Disease Control and Prevention	Garten Rebecca
A/Chile/2408/2009	EPI_ISL_32469	2009-06-08	Centers for Disease Control and Prevention	Garten Rebecca
A/Chile/2060/2009	EPI_ISL_32470	2009-06-05	Centers for Disease Control and Prevention	Garten Rebecca
A/Chile/2085/2009	EPI_ISL_32471	2009-06-05	Centers for Disease Control and Prevention	Garten Rebecca
A/Chile/2095/2009	EPI_ISL_32472	2009-06-05	Centers for Disease Control and Prevention	Garten Rebecca
A/Chile/2407/2009	EPI_ISL_32473	2009-06-08	Centers for Disease Control and Prevention	Garten Rebecca
A/Jamaica/4423/2009	EPI_ISL_32474	2009-06-06	Centers for Disease Control and Prevention	Garten Rebecca
A/Bermuda/4287/2009	EPI_ISL_32475	2009-06-03	Centers for Disease Control and Prevention	Garten Rebecca
A/British Virgin Islands/5437/2009	EPI_ISL_32476	2009-06-15	Centers for Disease Control and Prevention	Garten Rebecca
A/Trinidad/4276/2009	EPI_ISL_32479	2009-06-04	Centers for Disease Control and Prevention	Garten Rebecca
A/Trinidad/4601/2009	EPI_ISL_32480	2009 (Month and day unknown)	Centers for Disease Control and Prevention	Garten Rebecca
A/Singapore/ON145/2009	EPI_ISL_32500	2009-06-06	National Public Health Laboratory	Phuah Shiau Pheng
A/Singapore/ON144/2009	EPI_ISL_32501	2009-06-05	National Public Health Laboratory	Phuah Shiau Pheng
A/Singapore/ON134/2009	EPI_ISL_32502	2009-06-01	National Public Health Laboratory	Phuah Shiau Pheng
A/Bolivia/2120/2009	EPI_ISL_33568	2009-05-25	Centers for Disease Control and Prevention	Garten Rebecca
A/Chile/1175/2009	EPI_ISL_33571	2009-06-01	Centers for Disease Control and Prevention	Garten Rebecca
A/Chile/867/2009	EPI_ISL_33572	2009-05-30	Centers for Disease Control and Prevention	Garten Rebecca
A/Chile/8945/2009	EPI_ISL_33573	2009-05-17	Centers for Disease Control and Prevention	Garten Rebecca
A/Chile/8949/2009	EPI_ISL_33574	2009-05-18	Centers for Disease Control and Prevention	Garten Rebecca
A/Ethiopia/16/2009	EPI_ISL_33576	2009-06-25	Centers for Disease Control and Prevention	Garten Rebecca
A/Kenya/18/2009	EPI_ISL_33577	2009-06-26	Centers for Disease Control and Prevention	Garten Rebecca
A/Martinique/15/2009	EPI_ISL_33579	2009-06-20	Centers for Disease Control and Prevention	Garten Rebecca
A/Singapore/57/2009	EPI_ISL_33583	2009-05-30	Centers for Disease Control and Prevention	Garten Rebecca
A/Singapore/91/2009	EPI_ISL_33584	2009-06-17	Centers for Disease Control and Prevention	Garten Rebecca
A/Singapore/92/2009	EPI_ISL_33585	2009-06-17	Centers for Disease Control and Prevention	Garten Rebecca
A/Surinam/02/2009	EPI_ISL_33586	2009-06-09	Centers for Disease Control and Prevention	Garten Rebecca
A/Surinam/08/2009	EPI_ISL_33587	2009-06-11	Centers for Disease Control and Prevention	Garten Rebecca
A/Hyogo/01/2009	EPI_ISL_33595	2009 (Month and day unknown)	Centers for Disease Control and Prevention	Garten Rebecca
A/Cote d'Ivoire/709/2009	EPI_ISL_34539	2009-06-16	Centers for Disease Control and Prevention	Garten Rebecca
A/Honduras/2039/2009	EPI_ISL_34541	2009-06-17	Centers for Disease Control and Prevention	Garten Rebecca
A/Argentina/7768/2009	EPI_ISL_34542	2009-06-17	Centers for Disease Control and Prevention	Garten Rebecca
A/Singapore/93/2009	EPI_ISL_34544	2009-06-22	Centers for Disease Control and Prevention	Garten Rebecca
A/Bolivia/1263/2009	EPI_ISL_35000	2009-07-14	Centers for Disease Control and Prevention	Garten Rebecca
A/Bolivia/1352/2009	EPI_ISL_35001	2009 (Month and day unknown)	Centers for Disease Control and Prevention	Garten Rebecca
A/Brazil/2303/2009	EPI_ISL_35002	2009-07 (Day unknown)	Centers for Disease Control and Prevention	Garten Rebecca
A/Brazil/764/2009	EPI_ISL_35003	2009-07-01	Centers for Disease Control and Prevention	Garten Rebecca
A/Guatemala/1039/2009	EPI_ISL_35009	2009-06-02	Centers for Disease Control and Prevention	Garten Rebecca
A/Iraq/10249/2009	EPI_ISL_35012	2009-06-25	Centers for Disease Control and Prevention	Garten Rebecca
A/Kenya/126/2009	EPI_ISL_35013	2009-07-07	Centers for Disease Control and Prevention	Garten Rebecca
A/Seychelles/106/2009	EPI_ISL_35021	2009-07-02	Centers for Disease Control and Prevention	Garten Rebecca
A/Tanzania/88/2009	EPI_ISL_35022	2009-07 (Day unknown)	Centers for Disease Control and Prevention	Garten Rebecca
A/Uruguay/539/2009	EPI_ISL_35024	2009-07-04	Centers for Disease Control and Prevention	Garten Rebecca
A/Uruguay/755/2009	EPI_ISL_35025	2009-07-22	Centers for Disease Control and Prevention	Garten Rebecca
A/Belgium/182/2009	EPI_ISL_60189	2009-05-31	National Institute for Medical Research	Gregory Vicky
A/Belgium/158/2009	EPI_ISL_60190	2009-05-28	National Institute for Medical Research	Gregory Vicky
A/Belgium/170/2009	EPI_ISL_60191	2009-05-29	National Institute for Medical Research	Gregory Vicky
A/Belgium/171/2009	EPI_ISL_60192	2009-05-29	National Institute for Medical Research	Gregory Vicky
A/Belgium/54/2009	EPI_ISL_60193	2009-05-12	National Institute for Medical Research	Gregory Vicky
A/Belgium/86/2009	EPI_ISL_60194	2009-05-16	National Institute for Medical Research	Gregory Vicky
A/Catalonia/10/2009	EPI_ISL_60195	2009-04-26	National Institute for Medical Research	Gregory Vicky
A/Catalonia/43/2009	EPI_ISL_60196	2009-04-27	National Institute for Medical Research	Gregory Vicky
A/Catalonia/53/2009	EPI_ISL_60197	2009-04-27	National Institute for Medical Research	Gregory Vicky
A/Ireland/34002/2009	EPI_ISL_60198	2009-05-01	National Institute for Medical Research	Gregory Vicky
A/Ireland/35477/2009	EPI_ISL_60199	2009-05-01	National Institute for Medical Research	Gregory Vicky
A/Ireland/35489/2009	EPI_ISL_60200	2009-05-01	National Institute for Medical Research	Gregory Vicky
A/Ireland/35496/2009	EPI_ISL_60201	2009-05-01	National Institute for Medical Research	Gregory Vicky
A/Ireland/35497/2009	EPI_ISL_60202	2009-05-01	National Institute for Medical Research	Gregory Vicky
A/Luxembourg/806/2009	EPI_ISL_60203	2009-06-01	National Institute for Medical Research	Gregory Vicky
A/Portugal/GS29/2009	EPI_ISL_60204	2009-05-01	National Institute for Medical Research	Gregory Vicky
A/Ukraine/259/2009	EPI_ISL_60205	2009-05-01	National Institute for Medical Research	Gregory Vicky
A/Belgium/204/2009	EPI_ISL_60206	2009-06-04	National Institute for Medical Research	Gregory Vicky
A/Belgium/236/2009	EPI_ISL_60208	2009-06-13	National Institute for Medical Research	Gregory Vicky
A/Belgium/239/2009	EPI_ISL_60209	2009-06-13	National Institute for Medical Research	Gregory Vicky
A/Denmark/525/2009	EPI_ISL_60213	2009-06-09	National Institute for Medical Research	Gregory Vicky
A/Algeria/G594/2009	EPI_ISL_60214	2009-06-20	National Institute for Medical Research	Gregory Vicky
A/Macedonia/63/2009	EPI_ISL_60215	2009-06-01	National Institute for Medical Research	Gregory Vicky
A/Macedonia/64/2009	EPI_ISL_60216	2009-06-01	National Institute for Medical Research	Gregory Vicky
A/Malta/3AP/2009	EPI_ISL_60217	2009-05-01	National Institute for Medical Research	Gregory Vicky
A/Malta/2SP/2009	EPI_ISL_60218	2009-05-01	National Institute for Medical Research	Gregory Vicky
A/Malta/1DS/2009	EPI_ISL_60219	2009-05-01	National Institute for Medical Research	Gregory Vicky
A/Macedonia/73SS/2009	EPI_ISL_60220	2009-06-01	National Institute for Medical Research	Gregory Vicky
A/Greece/366/2009	EPI_ISL_60221	2009-07-01	National Institute for Medical Research	Gregory Vicky
A/Greece/384/2009	EPI_ISL_60222	2009-07-01	National Institute for Medical Research	Gregory Vicky
A/Greece/434/2009	EPI_ISL_60223	2009-07-01	National Institute for Medical Research	Gregory Vicky
A/Greece/370/2009	EPI_ISL_60224	2009-07-01	National Institute for Medical Research	Gregory Vicky
A/Greece/449/2009	EPI_ISL_60225	2009-07-01	National Institute for Medical Research	Gregory Vicky
A/Montenegro/2816/2009	EPI_ISL_60226	2009-06-21	National Institute for Medical Research	Gregory Vicky
A/Latvia/6-1221/2009c	EPI_ISL_60227	2009-06-22	National Institute for Medical Research	Gregory Vicky
A/Latvia/6-1221/2009v	EPI_ISL_60228	2009-06-22	National Institute for Medical Research	Gregory Vicky
A/Luxembourg/841/2009	EPI_ISL_60229	2009-06-14	National Institute for Medical Research	Gregory Vicky
A/Estonia/2/2009 BT	EPI_ISL_60232	2009-06-02	National Institute for Medical Research	Gregory Vicky
A/Slovenia/2106/2009	EPI_ISL_60233	2009-06-01	National Institute for Medical Research	Gregory Vicky
A/Qatar/80/2009	EPI_ISL_60234	2009-06-15	National Institute for Medical Research	Gregory Vicky
A/Qatar/88/2009	EPI_ISL_60236	2009-06-17	National Institute for Medical Research	Gregory Vicky
A/Qatar/89/2009	EPI_ISL_60237	2009-06-17	National Institute for Medical Research	Gregory Vicky
A/Slovenia/2687/2009	EPI_ISL_60238	2009-07-01	National Institute for Medical Research	Gregory Vicky
A/Slovenia/2617/2009	EPI_ISL_60239	2009-07-01	National Institute for Medical Research	Gregory Vicky
A/Slovenia/2695/2009	EPI_ISL_60241	2009-07-01	National Institute for Medical Research	Gregory Vicky
A/Slovenia/2322/2009	EPI_ISL_60242	2009-07-01	National Institute for Medical Research	Gregory Vicky
A/Slovenia/2625/2009	EPI_ISL_60243	2009-07-01	National Institute for Medical Research	Gregory Vicky
A/Slovenia/2628/2009	EPI_ISL_60244	2009-07-01	National Institute for Medical Research	Gregory Vicky
A/Slovenia/2221/2009	EPI_ISL_60245	2009-07-01	National Institute for Medical Research	Gregory Vicky
A/Slovenia/2312/2009	EPI_ISL_60246	2009-07-01	National Institute for Medical Research	Gregory Vicky
A/Slovenia/2325/2009	EPI_ISL_60247	2009-07-01	National Institute for Medical Research	Gregory Vicky
A/Slovenia/2551/2009	EPI_ISL_60249	2009-07-01	National Institute for Medical Research	Gregory Vicky
A/Slovenia/2565/2009	EPI_ISL_60250	2009-07-01	National Institute for Medical Research	Gregory Vicky
A/Slovenia/2589/2009	EPI_ISL_60251	2009-07-01	National Institute for Medical Research	Gregory Vicky
A/Slovenia/2627/2009	EPI_ISL_60252	2009-07-01	National Institute for Medical Research	Gregory Vicky
A/Cyprus/S25/2009	EPI_ISL_60253	2009-06-01	National Institute for Medical Research	Gregory Vicky
A/Cyprus/S9/2009	EPI_ISL_60254	2009-06-01	National Institute for Medical Research	Gregory Vicky
A/Cyprus/S11/2009	EPI_ISL_60255	2009-06-01	National Institute for Medical Research	Gregory Vicky
A/Cyprus/S14/2009	EPI_ISL_60256	2009-06-01	National Institute for Medical Research	Gregory Vicky
A/Cyprus/S17/2009	EPI_ISL_60257	2009-06-01	National Institute for Medical Research	Gregory Vicky
A/Cyprus/S22/2009	EPI_ISL_60258	2009-06-01	National Institute for Medical Research	Gregory Vicky
A/Abu Dhabi/59/2009	EPI_ISL_60259	2009-06-01	National Institute for Medical Research	Gregory Vicky
A/Abu Dhabi/54/2009	EPI_ISL_60260	2009-06-01	National Institute for Medical Research	Gregory Vicky
A/Abu Dhabi/41/2009	EPI_ISL_60261	2009-06-01	National Institute for Medical Research	Gregory Vicky
A/Abu Dhabi/1134/2009	EPI_ISL_60262	2009-06-01	National Institute for Medical Research	Gregory Vicky
A/Algeria/621/2009	EPI_ISL_60263	2009-06-28	National Institute for Medical Research	Gregory Vicky
A/Algeria/626/2009	EPI_ISL_60264	2009-06-29	National Institute for Medical Research	Gregory Vicky
A/Bratislava/1158/2009	EPI_ISL_60265	2009-07-28	National Institute for Medical Research	Gregory Vicky
A/Bratislava/1216/2009	EPI_ISL_60266	2009-08-03	National Institute for Medical Research	Gregory Vicky
A/Bratislava/1239/2009	EPI_ISL_60267	2009-08-05	National Institute for Medical Research	Gregory Vicky
A/Malta/MV566531/2009	EPI_ISL_60268	2009-07-01	National Institute for Medical Research	Gregory Vicky
A/Malta/MV566597/2009	EPI_ISL_60269	2009-07-01	National Institute for Medical Research	Gregory Vicky
A/Malta/MV567217/2009	EPI_ISL_60270	2009-07-01	National Institute for Medical Research	Gregory Vicky
A/Malta/MV567213/2009	EPI_ISL_60271	2009-07-01	National Institute for Medical Research	Gregory Vicky
A/MARRAKECH/47/2009	EPI_ISL_60272	2009-06-23	National Institute for Medical Research	Gregory Vicky
A/Mauritius/4AA/2009	EPI_ISL_60273	2009-08-06	National Institute for Medical Research	Gregory Vicky
A/Mauritius1FJ/2009	EPI_ISL_60274	2009-08-05	National Institute for Medical Research	Gregory Vicky
A/Mauritius/3KP/2009	EPI_ISL_60275	2009-08-06	National Institute for Medical Research	Gregory Vicky
A/Mauritus/MP-n/2009	EPI_ISL_60276	2009-07-01	National Institute for Medical Research	Gregory Vicky
A/Mauritus/MP-t/2009	EPI_ISL_60277	2009-07-01	National Institute for Medical Research	Gregory Vicky
A/Modra/1156/2009	EPI_ISL_60278	2009-07-27	National Institute for Medical Research	Gregory Vicky
A/Moldova/34/2009	EPI_ISL_60279	2009-07-27	National Institute for Medical Research	Gregory Vicky
A/Moldova/39/2009	EPI_ISL_60280	2009-07-31	National Institute for Medical Research	Gregory Vicky
A/RABAT/72/2009	EPI_ISL_60281	2009-07-02	National Institute for Medical Research	Gregory Vicky
A/Singapore/102/2009	EPI_ISL_60282	2009-06-26	National Institute for Medical Research	Gregory Vicky
A/Singapore/58/2009	EPI_ISL_60283	2009-06-01	National Institute for Medical Research	Gregory Vicky
A/South Africa/2/2009	EPI_ISL_60284	2009-06-24	National Institute for Medical Research	Gregory Vicky
A/South Africa/6/2009	EPI_ISL_60285	2009-06-24	National Institute for Medical Research	Gregory Vicky
A/Latvia/7-610/2009	EPI_ISL_60286	2009-07-09	National Institute for Medical Research	Gregory Vicky
A/Latvia/7-833/2009	EPI_ISL_60287	2009-07-17	National Institute for Medical Research	Gregory Vicky
A/Lisboa/28/2009	EPI_ISL_60288	2009-06-14	National Institute for Medical Research	Gregory Vicky
A/Lisboa/40/2009	EPI_ISL_60289	2009-06-23	National Institute for Medical Research	Gregory Vicky
A/Hong Kong/5099/2009	EPI_ISL_60290	2009-07-15	National Institute for Medical Research	Gregory Vicky
A/Hong Kong/5548/2009	EPI_ISL_60291	2009-07-18	National Institute for Medical Research	Gregory Vicky
A/Norway/2003/2009	EPI_ISL_60292	2009-06-26	National Institute for Medical Research	Gregory Vicky
A/Norway/2149/2009	EPI_ISL_60293	2009-07-02	National Institute for Medical Research	Gregory Vicky
A/Stockholm/53/2009	EPI_ISL_60318	2009-06-12	Swedish Institute for Infectious Disease Control	Brytting Maria
A/Stockholm/64/2009	EPI_ISL_60709	2009-06-23	Swedish Institute for Infectious Disease Control	Brytting Maria
A/Stockholm/63/2009	EPI_ISL_60710	2009-07-11	Swedish Institute for Infectious Disease Control	Brytting Maria
A/Stockholm/66/2009	EPI_ISL_60711	2009-07-14	Swedish Institute for Infectious Disease Control	Brytting Maria
A/Stockholm/67/2009	EPI_ISL_60713	2009-07-17	Swedish Institute for Infectious Disease Control	Brytting Maria
A/Stockholm/65/2009	EPI_ISL_60714	2009-07-14	Swedish Institute for Infectious Disease Control	Brytting Maria
A/Barbados/7992/2009	EPI_ISL_60787	2009-09-07	Centers for Disease Control and Prevention	Garten Rebecca
A/Chile/6536/2009	EPI_ISL_60789	2009-06-15	Centers for Disease Control and Prevention	Garten Rebecca
A/New Zealand/997/2009	EPI_ISL_60818	2009-06-16	Centers for Disease Control and Prevention	Garten Rebecca
A/Panama/4252/2009	EPI_ISL_60822	2009-06-18	Centers for Disease Control and Prevention	Garten Rebecca
A/Saudi Arabia/4270/2009	EPI_ISL_60824	2009-07-28	Centers for Disease Control and Prevention	Garten Rebecca
A/Brandenburg/19/2009	EPI_ISL_60869	2009-05-02	National Institute for Medical Research	Gregory Vicky
A/Dakar/013/2009	EPI_ISL_60870	2009-06-18	National Institute for Medical Research	Gregory Vicky
A/Bulgaria/340/2009	EPI_ISL_60871	2009-07-24	National Institute for Medical Research	Gregory Vicky
A/Bratislava/1258/2009	EPI_ISL_60873	2009-08-09	National Institute for Medical Research	Gregory Vicky
A/Austria/503100/2009	EPI_ISL_60874	2009-07-14	National Institute for Medical Research	Gregory Vicky
A/Nordrhein-Westfalen/77/2009	EPI_ISL_60875	2009-07-21	National Institute for Medical Research	Gregory Vicky
A/Ghana/FS-09-1306/2009	EPI_ISL_60876	2009-08-17	National Institute for Medical Research	Gregory Vicky
A/Lithuania/193K/2009	EPI_ISL_60877	2009-08-05	National Institute for Medical Research	Gregory Vicky
A/Bosnia-Herzegovina/28Sw/2009	EPI_ISL_60878	2009-08-01	National Institute for Medical Research	Gregory Vicky
A/Nordrhein-Westfalen/79/2009	EPI_ISL_60879	2009-07-20	National Institute for Medical Research	Gregory Vicky
A/Cameroon/357/2009	EPI_ISL_60880	2009-08-08	National Institute for Medical Research	Gregory Vicky
A/Iceland/10736/2009	EPI_ISL_60881	2009-07-28	National Institute for Medical Research	Gregory Vicky
A/Tajikstan/2MS/2009	EPI_ISL_60882	2009-08-14	National Institute for Medical Research	Gregory Vicky
A/Tajikstan/2aMS/2009	EPI_ISL_60883	2009-08-14	National Institute for Medical Research	Gregory Vicky
A/Iran/3272/2009	EPI_ISL_60884	2009-08-01	National Institute for Medical Research	Gregory Vicky
A/Algeria/G718/2009	EPI_ISL_60885	2009-07-21	National Institute for Medical Research	Gregory Vicky
A/Luxembourg/1590/2009	EPI_ISL_60886	2009-07 (Day unknown)	National Institute for Medical Research	Gregory Vicky
A/Iran/2521/2009	EPI_ISL_60887	2009-08 (Day unknown)	National Institute for Medical Research	Gregory Vicky
A/Austria/501483/2009	EPI_ISL_60888	2009-07-06	National Institute for Medical Research	Gregory Vicky
A/Tajikstan/1SV/2009	EPI_ISL_60889	2009-08-12	National Institute for Medical Research	Gregory Vicky
A/Tajikstan/1aSV/2009	EPI_ISL_60890	2009-08-12	National Institute for Medical Research	Gregory Vicky
A/Luxembourg/1223/2009	EPI_ISL_60891	2009-07 (Day unknown)	National Institute for Medical Research	Gregory Vicky
A/Bayern/69/2009	EPI_ISL_60893	2009-07-01	National Institute for Medical Research	Gregory Vicky
A/Sachsen/92/2009	EPI_ISL_60894	2009-07-04	National Institute for Medical Research	Gregory Vicky
A/Bayern/62/2009	EPI_ISL_60896	2009-04-29	National Institute for Medical Research	Gregory Vicky
A/Santiago/3832/2009	EPI_ISL_61382	2009-07-07	Other Database Import	EpiFluDB
A/Santiago/3837/2009	EPI_ISL_61383	2009-07-07	Other Database Import	EpiFluDB
A/Japan/PR1070/2009	EPI_ISL_61804	2009-07-10	Other Database Import	EpiFluDB
A/Mexico City/WR1308T/2009	EPI_ISL_61814	2009-09-04	Other Database Import	EpiFluDB
A/Moscow/0253T/2009	EPI_ISL_61820	2009-07-10	Other Database Import	EpiFluDB
A/Santo Domingo/WR1059N/2009	EPI_ISL_61840	2009-06-30	Other Database Import	EpiFluDB
A/DARWIN/2119/2009	EPI_ISL_61878	2009-07-07	WHO Collaborating Centre for Reference and Research on Influenza	Komadina Naomi
A/PORT MORESBY/2005/2009	EPI_ISL_61879	2009-07-08	WHO Collaborating Centre for Reference and Research on Influenza	Komadina Naomi
A/FIJI/2027/2009	EPI_ISL_61880	2009-07-06	WHO Collaborating Centre for Reference and Research on Influenza	Komadina Naomi
A/YAP/2033/2009	EPI_ISL_61881	2009-09-17	WHO Collaborating Centre for Reference and Research on Influenza	Komadina Naomi
A/GUAM/2058/2009	EPI_ISL_61882	2009-09-11	WHO Collaborating Centre for Reference and Research on Influenza	Komadina Naomi
A/BRISBANE/2008/2009	EPI_ISL_61884	2009-05-27	WHO Collaborating Centre for Reference and Research on Influenza	Komadina Naomi
A/TASMANIA/2002/2009	EPI_ISL_61885	2009-06-03	WHO Collaborating Centre for Reference and Research on Influenza	Komadina Naomi
A/PALAU/1/2009	EPI_ISL_61886	2009-05-28	WHO Collaborating Centre for Reference and Research on Influenza	Komadina Naomi
A/DARWIN/2004/2009	EPI_ISL_61888	2009-06-05	WHO Collaborating Centre for Reference and Research on Influenza	Komadina Naomi
A/VICTORIA/2024/2009	EPI_ISL_61889	2009-06-02	WHO Collaborating Centre for Reference and Research on Influenza	Komadina Naomi
A/VICTORIA/2025/2009	EPI_ISL_61890	2009-06-02	WHO Collaborating Centre for Reference and Research on Influenza	Komadina Naomi
A/DARWIN/2008/2009	EPI_ISL_61891	2009-06-12	WHO Collaborating Centre for Reference and Research on Influenza	Komadina Naomi
A/PORT MORESBY/2001/2009	EPI_ISL_61892	2009-06-14	WHO Collaborating Centre for Reference and Research on Influenza	Komadina Naomi
A/VICTORIA/2029/2009	EPI_ISL_61893	2009-06-17	WHO Collaborating Centre for Reference and Research on Influenza	Komadina Naomi
A/SOUTH AUSTRALIA/2002A/2009	EPI_ISL_61894	2009 (Month and day unknown)	WHO Collaborating Centre for Reference and Research on Influenza	Komadina Naomi
A/FIJI/2003/2009	EPI_ISL_61897	2009-06-22	WHO Collaborating Centre for Reference and Research on Influenza	Komadina Naomi
A/VICTORIA/527/2009	EPI_ISL_61899	2009-06-29	WHO Collaborating Centre for Reference and Research on Influenza	Komadina Naomi
A/SYDNEY/2029/2009	EPI_ISL_61900	2009 (Month and day unknown)	WHO Collaborating Centre for Reference and Research on Influenza	Komadina Naomi
A/SYDNEY/2030/2009	EPI_ISL_61901	2009-06-23	WHO Collaborating Centre for Reference and Research on Influenza	Komadina Naomi
A/TAHITI/2002/2009	EPI_ISL_61902	2009-06-24	WHO Collaborating Centre for Reference and Research on Influenza	Komadina Naomi
A/VICTORIA/3035/2009	EPI_ISL_61904	2009-06-17	WHO Collaborating Centre for Reference and Research on Influenza	Komadina Naomi
A/VICTORIA/3036/2009	EPI_ISL_61905	2009-06-17	WHO Collaborating Centre for Reference and Research on Influenza	Komadina Naomi
A/SOLOMON ISLANDS/2002/2009	EPI_ISL_61906	2009-07-06	WHO Collaborating Centre for Reference and Research on Influenza	Komadina Naomi
A/VICTORIA/530/2009	EPI_ISL_61907	2009-07-03	WHO Collaborating Centre for Reference and Research on Influenza	Komadina Naomi
A/SYDNEY/2501/2009	EPI_ISL_61908	2009-07-07	WHO Collaborating Centre for Reference and Research on Influenza	Komadina Naomi
A/SYDNEY/2502/2009	EPI_ISL_61909	2009-07-10	WHO Collaborating Centre for Reference and Research on Influenza	Komadina Naomi
A/SYDNEY/2503/2009	EPI_ISL_61910	2009-07-12	WHO Collaborating Centre for Reference and Research on Influenza	Komadina Naomi
A/NAURU/2008/2009	EPI_ISL_61911	2009-07-02	WHO Collaborating Centre for Reference and Research on Influenza	Komadina Naomi
A/DARWIN/2120/2009	EPI_ISL_61912	2009-07-18	WHO Collaborating Centre for Reference and Research on Influenza	Komadina Naomi
A/TASMANIA/2003/2009	EPI_ISL_61913	2009-07-18	WHO Collaborating Centre for Reference and Research on Influenza	Komadina Naomi
A/KIRIBATI/2003/2009	EPI_ISL_61914	2009-06-30	WHO Collaborating Centre for Reference and Research on Influenza	Komadina Naomi
A/FIJI/2048/2009	EPI_ISL_61915	2009-07-09	WHO Collaborating Centre for Reference and Research on Influenza	Komadina Naomi
A/VICTORIA/2048/2009	EPI_ISL_61918	2009-07-01	WHO Collaborating Centre for Reference and Research on Influenza	Komadina Naomi
A/VICTORIA/801D/2009	EPI_ISL_61919	2009-07-24	WHO Collaborating Centre for Reference and Research on Influenza	Komadina Naomi
A/PORT MORESBY/2009/2009	EPI_ISL_61920	2009 (Month and day unknown)	WHO Collaborating Centre for Reference and Research on Influenza	Komadina Naomi
A/FIJI/2093/2009	EPI_ISL_61922	2009-07-10	WHO Collaborating Centre for Reference and Research on Influenza	Komadina Naomi
A/WELLINGTON/2014/2009	EPI_ISL_61923	2009-06-30	WHO Collaborating Centre for Reference and Research on Influenza	Komadina Naomi
A/WELLINGTON/2028/2009	EPI_ISL_61924	2009-07-02	WHO Collaborating Centre for Reference and Research on Influenza	Komadina Naomi
A/TAHITI/2016/2009	EPI_ISL_61925	2009-07-26	WHO Collaborating Centre for Reference and Research on Influenza	Komadina Naomi
A/PORT MORESBY/2011/2009	EPI_ISL_61926	2009 (Month and day unknown)	WHO Collaborating Centre for Reference and Research on Influenza	Komadina Naomi
A/YAP/2002/2009	EPI_ISL_61927	2009-08-03	WHO Collaborating Centre for Reference and Research on Influenza	Komadina Naomi
A/GUAM/2000/2009	EPI_ISL_61928	2009-07-31	WHO Collaborating Centre for Reference and Research on Influenza	Komadina Naomi
A/PALAU/2026/2009	EPI_ISL_61929	2009-07-10	WHO Collaborating Centre for Reference and Research on Influenza	Komadina Naomi
A/YAP/2000/2009	EPI_ISL_61930	2009-07-20	WHO Collaborating Centre for Reference and Research on Influenza	Komadina Naomi
A/DARWIN/2128/2009	EPI_ISL_61931	2009-08-08	WHO Collaborating Centre for Reference and Research on Influenza	Komadina Naomi
A/PERTH/95/2009	EPI_ISL_61932	2009-06-13	WHO Collaborating Centre for Reference and Research on Influenza	Komadina Naomi
A/KIRIBATI/2006/2009	EPI_ISL_61933	2009 (Month and day unknown)	WHO Collaborating Centre for Reference and Research on Influenza	Komadina Naomi
A/BRUNEI/2008/2009	EPI_ISL_61934	2009-07-16	WHO Collaborating Centre for Reference and Research on Influenza	Komadina Naomi
A/GUAM/2019/2009	EPI_ISL_61935	2009-07-23	WHO Collaborating Centre for Reference and Research on Influenza	Komadina Naomi
A/GUAM/2025/2009	EPI_ISL_61936	2009-07-26	WHO Collaborating Centre for Reference and Research on Influenza	Komadina Naomi
A/EAST TIMOR/2003/2009	EPI_ISL_61937	2009 (Month and day unknown)	WHO Collaborating Centre for Reference and Research on Influenza	Komadina Naomi
A/BRUNEI/2004/2009	EPI_ISL_61938	2009-07-27	WHO Collaborating Centre for Reference and Research on Influenza	Komadina Naomi
A/VICTORIA/2094/2009	EPI_ISL_61939	2009-08-01	WHO Collaborating Centre for Reference and Research on Influenza	Komadina Naomi
A/BRUNEI/2010/2009	EPI_ISL_61940	2009-07-27	WHO Collaborating Centre for Reference and Research on Influenza	Komadina Naomi
A/VICTORIA/2104/2009	EPI_ISL_61941	2009-08-10	WHO Collaborating Centre for Reference and Research on Influenza	Komadina Naomi
A/GUAM/2114/2009	EPI_ISL_61942	2009-07-24	WHO Collaborating Centre for Reference and Research on Influenza	Komadina Naomi
A/PERTH/3015/2009	EPI_ISL_61943	2009-07-09	WHO Collaborating Centre for Reference and Research on Influenza	Komadina Naomi
A/PERTH/3018/2009	EPI_ISL_61944	2009-07-16	WHO Collaborating Centre for Reference and Research on Influenza	Komadina Naomi
A/CAMBODIA/2000/2009	EPI_ISL_61945	2009-06-23	WHO Collaborating Centre for Reference and Research on Influenza	Komadina Naomi
A/CAMBODIA/2005/2009	EPI_ISL_61946	2009-07-02	WHO Collaborating Centre for Reference and Research on Influenza	Komadina Naomi
A/CAMBODIA/2009/2009	EPI_ISL_61947	2009-07-16	WHO Collaborating Centre for Reference and Research on Influenza	Komadina Naomi
A/NEW CALEDONIA/2008/2009	EPI_ISL_61948	2009-07-07	WHO Collaborating Centre for Reference and Research on Influenza	Komadina Naomi
A/SRI LANKA/2001/2009	EPI_ISL_61949	2009-07-24	WHO Collaborating Centre for Reference and Research on Influenza	Komadina Naomi
A/WALLIS-FUTUNA/2000/2009	EPI_ISL_61950	2009-08-10	WHO Collaborating Centre for Reference and Research on Influenza	Komadina Naomi
A/GUAM/2056/2009	EPI_ISL_61951	2009-08-25	WHO Collaborating Centre for Reference and Research on Influenza	Komadina Naomi
A/FIJI/2029/2009	EPI_ISL_61953	2009-07-06	WHO Collaborating Centre for Reference and Research on Influenza	Komadina Naomi
A/FIJI/2035/2009	EPI_ISL_61954	2009-07-02	WHO Collaborating Centre for Reference and Research on Influenza	Komadina Naomi
A/TASMANIA/2005/2009	EPI_ISL_61956	2009-07-03	WHO Collaborating Centre for Reference and Research on Influenza	Komadina Naomi
A/PORT MORESBY/2008/2009	EPI_ISL_61957	2009 (Month and day unknown)	WHO Collaborating Centre for Reference and Research on Influenza	Komadina Naomi
A/VICTORIA/2083/2009	EPI_ISL_61959	2009-07-23	WHO Collaborating Centre for Reference and Research on Influenza	Komadina Naomi
A/DARWIN/2126/2009	EPI_ISL_61960	2009-07-23	WHO Collaborating Centre for Reference and Research on Influenza	Komadina Naomi
A/DARWIN/2125/2009	EPI_ISL_61961	2009-07-23	WHO Collaborating Centre for Reference and Research on Influenza	Komadina Naomi
A/DARWIN/2124/2009	EPI_ISL_61962	2009-07-09	Royal Darwin Hospital	Komadina Naomi
A/POHNPEI/2005/2009	EPI_ISL_61963	2009-08-20	WHO Collaborating Centre for Reference and Research on Influenza	Komadina Naomi
A/PALAU/2042/2009	EPI_ISL_61964	2009-08-05	WHO Collaborating Centre for Reference and Research on Influenza	Komadina Naomi
A/MACAU/2472/2009	EPI_ISL_61965	2009-07-06	WHO Collaborating Centre for Reference and Research on Influenza	Komadina Naomi
A/SAMOA/8/2009	EPI_ISL_61966	2009-07-21	WHO Collaborating Centre for Reference and Research on Influenza	Komadina Naomi
A/VICTORIA/2113/2009	EPI_ISL_61967	2009-08-21	WHO Collaborating Centre for Reference and Research on Influenza	Komadina Naomi
A/VICTORIA/2112/2009	EPI_ISL_61968	2009-08-10	WHO Collaborating Centre for Reference and Research on Influenza	Komadina Naomi
A/SOUTH AUSTRALIA/2016/2009	EPI_ISL_61969	2009-07-16	WHO Collaborating Centre for Reference and Research on Influenza	Komadina Naomi
A/SOUTH AUSTRALIA/2023/2009	EPI_ISL_61970	2009-07-23	WHO Collaborating Centre for Reference and Research on Influenza	Komadina Naomi
A/SOUTH AUSTRALIA/2030/2009	EPI_ISL_61971	2009-08-06	WHO Collaborating Centre for Reference and Research on Influenza	Komadina Naomi
A/BRISBANE/80/2009	EPI_ISL_61972	2009-07-01	WHO Collaborating Centre for Reference and Research on Influenza	Komadina Naomi
A/VICTORIA/2077/2009	EPI_ISL_61973	2009-07-19	WHO Collaborating Centre for Reference and Research on Influenza	Komadina Naomi
A/PERTH/71/2009	EPI_ISL_61974	2009-06-11	WHO Collaborating Centre for Reference and Research on Influenza	Komadina Naomi
A/WAIKATO/108/2009	EPI_ISL_61975	2009-07-10	WHO Collaborating Centre for Reference and Research on Influenza	Komadina Naomi
A/PHILIPPINES/3718/2009	EPI_ISL_61976	2009-07-14	WHO Collaborating Centre for Reference and Research on Influenza	Komadina Naomi
A/WELLINGTON/9/2009	EPI_ISL_61977	2009-06-09	WHO Collaborating Centre for Reference and Research on Influenza	Komadina Naomi
A/WELLINGTON/188/2009	EPI_ISL_61978	2009-07-10	WHO Collaborating Centre for Reference and Research on Influenza	Komadina Naomi
A/DARWIN/2131/2009	EPI_ISL_61979	2009-08-14	WHO Collaborating Centre for Reference and Research on Influenza	Komadina Naomi
A/EAST TIMOR/2002/2009	EPI_ISL_61980	2009 (Month and day unknown)	WHO Collaborating Centre for Reference and Research on Influenza	Komadina Naomi
A/GUAM/2049/2009	EPI_ISL_61981	2009-07-23	WHO Collaborating Centre for Reference and Research on Influenza	Komadina Naomi
A/GUAM/2050/2009	EPI_ISL_61982	2009-08-10	WHO Collaborating Centre for Reference and Research on Influenza	Komadina Naomi
A/PERTH/184/2009	EPI_ISL_61983	2009-07-07	WHO Collaborating Centre for Reference and Research on Influenza	Komadina Naomi
A/PERTH/242/2009	EPI_ISL_61984	2009-07-14	WHO Collaborating Centre for Reference and Research on Influenza	Komadina Naomi
A/KOSRAE/2000/2009	EPI_ISL_61985	2009-07-01	WHO Collaborating Centre for Reference and Research on Influenza	Komadina Naomi
A/KOSRAE/2003/2009	EPI_ISL_61986	2009-08-31	WHO Collaborating Centre for Reference and Research on Influenza	Komadina Naomi
A/YAP/2020/2009	EPI_ISL_61987	2009-09-28	WHO Collaborating Centre for Reference and Research on Influenza	Komadina Naomi
A/KOSRAE/2013/2009	EPI_ISL_61988	2009-09-14	WHO Collaborating Centre for Reference and Research on Influenza	Komadina Naomi
A/POHNPEI/2010/2009	EPI_ISL_61989	2009-09-07	WHO Collaborating Centre for Reference and Research on Influenza	Komadina Naomi
A/PERTH/265/2009	EPI_ISL_61990	2009-07-24	WHO Collaborating Centre for Reference and Research on Influenza	Komadina Naomi
A/PERTH/267/2009	EPI_ISL_61991	2009-08-07	WHO Collaborating Centre for Reference and Research on Influenza	Komadina Naomi
A/TOWNSVILLE/12/2009	EPI_ISL_61992	2009-08-14	WHO Collaborating Centre for Reference and Research on Influenza	Komadina Naomi
A/DARWIN/2136/2009	EPI_ISL_61993	2009-07-04	WHO Collaborating Centre for Reference and Research on Influenza	Komadina Naomi
A/DARWIN/2081/2009	EPI_ISL_61994	2009-07-12	WHO Collaborating Centre for Reference and Research on Influenza	Komadina Naomi
A/DARWIN/2138/2009	EPI_ISL_61995	2009-07-24	WHO Collaborating Centre for Reference and Research on Influenza	Komadina Naomi
A/DARWIN/2139/2009	EPI_ISL_61996	2009-10-12	WHO Collaborating Centre for Reference and Research on Influenza	Komadina Naomi
A/DARWIN/2140/2009	EPI_ISL_61997	2009-10-12	WHO Collaborating Centre for Reference and Research on Influenza	Komadina Naomi
A/NEW CALEDONIA/20/2009	EPI_ISL_61998	2009-08-25	WHO Collaborating Centre for Reference and Research on Influenza	Komadina Naomi
A/NEW CALEDONIA/21/2009	EPI_ISL_61999	2009-08-16	WHO Collaborating Centre for Reference and Research on Influenza	Komadina Naomi
A/NEW CALEDONIA/22/2009	EPI_ISL_62000	2009-08-13	WHO Collaborating Centre for Reference and Research on Influenza	Komadina Naomi
A/NAURU/2006/2009	EPI_ISL_62001	2009 (Month and day unknown)	WHO Collaborating Centre for Reference and Research on Influenza	Komadina Naomi
A/BRISBANE/2011/2009	EPI_ISL_62002	2009-05-27	WHO Collaborating Centre for Reference and Research on Influenza	Komadina Naomi
A/Timis/2018/2009	EPI_ISL_62003	2009-07-04	National Institute for Medical Research	Gregory Vicky
A/Ialomita/3040/2009	EPI_ISL_62004	2009-09-12	National Institute for Medical Research	Gregory Vicky
A/Hong Kong/26577/2009	EPI_ISL_62005	2009-09-16	National Institute for Medical Research	Gregory Vicky
A/Hong Kong/26578/2009	EPI_ISL_62006	2009-09-16	National Institute for Medical Research	Gregory Vicky
A/Kyiv/N1/2009	EPI_ISL_62008	2009-08-10	National Institute for Medical Research	Gregory Vicky
A/Lviv/N2/2009	EPI_ISL_62009	2009-10-28	National Institute for Medical Research	Gregory Vicky
A/Ternopil/N10/2009	EPI_ISL_62010	2009-10-28	National Institute for Medical Research	Gregory Vicky
A/Ternopil/N11/2009	EPI_ISL_62011	2009-10-27	National Institute for Medical Research	Gregory Vicky
A/Lviv/N6/2009	EPI_ISL_62012	2009-10-27	National Institute for Medical Research	Gregory Vicky
A/Ternopil/5/2009	EPI_ISL_62013	2009-10-28	National Institute for Medical Research	Gregory Vicky
A/Ternopil/6/2009	EPI_ISL_62014	2009-10-28	National Institute for Medical Research	Gregory Vicky
A/Ternopil/11/2009	EPI_ISL_62015	2009-10-28	National Institute for Medical Research	Gregory Vicky
A/Ternopil/19/2009	EPI_ISL_62016	2009-10-28	National Institute for Medical Research	Gregory Vicky
A/Khmelnitsky/1/2009	EPI_ISL_62017	2009-10-28	National Institute for Medical Research	Gregory Vicky
A/Moldova/G-57/2009	EPI_ISL_62018	2009-07-31	National Institute for Medical Research	Gregory Vicky
A/Moldova/G-120/2009	EPI_ISL_62019	2009-09-06	National Institute for Medical Research	Gregory Vicky
A/Moldova/G-170/2009	EPI_ISL_62020	2009-10-31	National Institute for Medical Research	Gregory Vicky
A/Moldova/G-181/2009	EPI_ISL_62021	2009-10-31	National Institute for Medical Research	Gregory Vicky
A/Moldova/G-182/2009	EPI_ISL_62022	2009-10-31	National Institute for Medical Research	Gregory Vicky
A/Moldova/G-191/2009	EPI_ISL_62023	2009-10-31	National Institute for Medical Research	Gregory Vicky
A/Fujian/SWL2/2009	EPI_ISL_62189	2009-05-27	WHO Chinese National Influenza Center	Lan Yu
A/Fujian/SWL3/2009	EPI_ISL_62190	2009-05-29	WHO Chinese National Influenza Center	Lan Yu
A/Fujian/SWL4/2009	EPI_ISL_62191	2009-06-22	WHO Chinese National Influenza Center	Lan Yu
A/Fujian/SWL5/2009	EPI_ISL_62193	2009-05-30	WHO Chinese National Influenza Center	Lan Yu
A/Shanghai/SWL2/2009	EPI_ISL_62194	2009-05-27	WHO Chinese National Influenza Center	Lan Yu
A/Shanghai/SWL3/2009	EPI_ISL_62195	2009-05-26	WHO Chinese National Influenza Center	Lan Yu
A/Guangdong/SWL3/2009	EPI_ISL_62196	2009-05-28	WHO Chinese National Influenza Center	Lan Yu
A/Guangdong/SWL4/2009	EPI_ISL_62197	2009-05-28	WHO Chinese National Influenza Center	Lan Yu
A/Beijing/SWL5/2009	EPI_ISL_62198	2009-05-30	WHO Chinese National Influenza Center	Lan Yu
A/Fujian/SWL6/2009	EPI_ISL_62199	2009-05-31	WHO Chinese National Influenza Center	Lan Yu
A/Fujian/SWL7/2009	EPI_ISL_62200	2009-06-02	WHO Chinese National Influenza Center	Lan Yu
A/Fujian/SWL8/2009	EPI_ISL_62201	2009-06-02	WHO Chinese National Influenza Center	Lan Yu
A/Fujian/SWL9/2009	EPI_ISL_62202	2009-06-02	WHO Chinese National Influenza Center	Lan Yu
A/Fujian/SWL10/2009	EPI_ISL_62203	2009-06-02	WHO Chinese National Influenza Center	Lan Yu
A/Fujian/SWL11/2009	EPI_ISL_62204	2009-06-02	WHO Chinese National Influenza Center	Lan Yu
A/Argentina/4623/2009	EPI_ISL_62209	2009-06-26	Centers for Disease Control and Prevention	Garten Rebecca
A/Barbados/275/2009	EPI_ISL_62212	2009-09-04	Centers for Disease Control and Prevention	Garten Rebecca
A/Barbados/280/2009	EPI_ISL_62213	2009-09-10	Centers for Disease Control and Prevention	Garten Rebecca
A/Belize/7121/2009	EPI_ISL_62214	2009-07-28	Centers for Disease Control and Prevention	Garten Rebecca
A/Brazil/441/2009	EPI_ISL_62215	2009-08-06	Centers for Disease Control and Prevention	Garten Rebecca
A/Brazil/7450/2009	EPI_ISL_62216	2009-07-22	Centers for Disease Control and Prevention	Garten Rebecca
A/Cambodia/001/2009	EPI_ISL_62221	2009-07-07	Centers for Disease Control and Prevention	Garten Rebecca
A/Costa Rica/3896/2009	EPI_ISL_62224	2009-07-17	Centers for Disease Control and Prevention	Garten Rebecca
A/Costa Rica/4635/2009	EPI_ISL_62225	2009-07-22	Centers for Disease Control and Prevention	Garten Rebecca
A/Costa Rica/6321/2009	EPI_ISL_62226	2009-05-16	Centers for Disease Control and Prevention	Garten Rebecca
A/District of Columbia/09/2009	EPI_ISL_62230	2009-09-06	Centers for Disease Control and Prevention	Garten Rebecca
A/Egypt/6194/2009	EPI_ISL_62231	2009-06-24	Centers for Disease Control and Prevention	Garten Rebecca
A/El Salvador/1123/2009	EPI_ISL_62232	2009-06-30	Centers for Disease Control and Prevention	Garten Rebecca
A/El Salvador/1414/2009	EPI_ISL_62233	2009-07-09	Centers for Disease Control and Prevention	Garten Rebecca
A/El Salvador/1553/2009	EPI_ISL_62234	2009-07-14	Centers for Disease Control and Prevention	Garten Rebecca
A/El Salvador/1644/2009	EPI_ISL_62236	2009-07-16	Centers for Disease Control and Prevention	Garten Rebecca
A/Guatemala/3185/2009	EPI_ISL_62240	2009-07-14	Centers for Disease Control and Prevention	Garten Rebecca
A/Guatemala/3798/2009	EPI_ISL_62241	2009-08-03	Centers for Disease Control and Prevention	Garten Rebecca
A/Guyana/7314/2009	EPI_ISL_62242	2009-08-04	Centers for Disease Control and Prevention	Garten Rebecca
A/Haiti/265/2009	EPI_ISL_62243	2009-08-12	Centers for Disease Control and Prevention	Garten Rebecca
A/Honduras/2188/2009	EPI_ISL_62245	2009-06-25	Centers for Disease Control and Prevention	Garten Rebecca
A/Kuwait/4536/2009	EPI_ISL_62263	2009-05-21	Centers for Disease Control and Prevention	Garten Rebecca
A/Kyrgyzstan/243/2009	EPI_ISL_62264	2009-08-18	Centers for Disease Control and Prevention	Garten Rebecca
A/Maryland/29/2009	EPI_ISL_62268	2009-10-02	Centers for Disease Control and Prevention	Garten Rebecca
A/Montana/17/2009	EPI_ISL_62277	2009-09-10	Centers for Disease Control and Prevention	Garten Rebecca
A/Puerto Rico/50/2009	EPI_ISL_62300	2009-08-07	Centers for Disease Control and Prevention	Garten Rebecca
A/Saint Kitts/7274/2009	EPI_ISL_62302	2009-07-29	Centers for Disease Control and Prevention	Garten Rebecca
A/Saint Lucia/7178/2009	EPI_ISL_62303	2009-07-31	Centers for Disease Control and Prevention	Garten Rebecca
A/Suriname/7534/2009	EPI_ISL_62327	2009-08-13	Centers for Disease Control and Prevention	Garten Rebecca
A/Tanzania/381/2009	EPI_ISL_62328	2009-09-09	Centers for Disease Control and Prevention	Garten Rebecca
A/Tanzania/386/2009	EPI_ISL_62329	2009-09-10	Centers for Disease Control and Prevention	Garten Rebecca
A/Tanzania/424/2009	EPI_ISL_62331	2009-09-16	Centers for Disease Control and Prevention	Garten Rebecca
A/Uganda/430/2009	EPI_ISL_62338	2009-08-18	Centers for Disease Control and Prevention	Garten Rebecca
A/Utah/32/2009	EPI_ISL_62342	2009-10-14	Centers for Disease Control and Prevention	Garten Rebecca
A/Tianjin/SWL4/2009	EPI_ISL_62416	2009-06-11	WHO Chinese National Influenza Center	Lan Yu
A/Stockholm/48/2009	EPI_ISL_62417	2009-07-15	Swedish Institute for Infectious Disease Control	Brytting Maria
A/Monterrey/3/2009	EPI_ISL_62478	2009 (Month and day unknown)	Other Database Import	EpiFluDB
A/Stockholm/87/2009	EPI_ISL_62744	2009-06-01	Swedish Institute for Infectious Disease Control	Brytting Maria
A/Gothenburg/1/2009	EPI_ISL_62745	2009-06-19	Swedish Institute for Infectious Disease Control	Brytting Maria
A/Stockholm/76/2009	EPI_ISL_62746	2009-06-01	Swedish Institute for Infectious Disease Control	Brytting Maria
A/Stockholm/68/2009	EPI_ISL_62748	2009-07-27	Swedish Institute for Infectious Disease Control	Brytting Maria
A/Stockholm/69/2009	EPI_ISL_62749	2009-07-28	Swedish Institute for Infectious Disease Control	Brytting Maria
A/Stockholm/70/2009	EPI_ISL_62750	2009-07-23	Swedish Institute for Infectious Disease Control	Brytting Maria
A/Stockholm/71/2009	EPI_ISL_62751	2009-07-09	Swedish Institute for Infectious Disease Control	Brytting Maria
A/Stockholm/72/2009	EPI_ISL_63015	2009-07-13	Swedish Institute for Infectious Disease Control	Brytting Maria
A/Stockholm/73/2009	EPI_ISL_63234	2009-07-14	Swedish Institute for Infectious Disease Control	Brytting Maria
A/Stockholm/74/2009	EPI_ISL_63235	2009-07-17	Swedish Institute for Infectious Disease Control	Brytting Maria
A/Bhutan/739/2009	EPI_ISL_63236	2009-08-26	Centers for Disease Control and Prevention	Garten Rebecca
A/Bolivia/2943/2009	EPI_ISL_63237	2009 (Month and day unknown)	Centers for Disease Control and Prevention	Garten Rebecca
A/Bolivia/6554/2009	EPI_ISL_63238	2009 (Month and day unknown)	Centers for Disease Control and Prevention	Garten Rebecca
A/Guam/6687/2009	EPI_ISL_63239	2009-10-08	Centers for Disease Control and Prevention	Garten Rebecca
A/Nepal/426/2009	EPI_ISL_63241	2009-08-17	Centers for Disease Control and Prevention	Garten Rebecca
A/Philippines/2995/2009	EPI_ISL_63242	2009-09-22	Centers for Disease Control and Prevention	Garten Rebecca
A/Philippines/566/2009	EPI_ISL_63243	2009-06-23	Centers for Disease Control and Prevention	Garten Rebecca
A/Thailand/2944/2009	EPI_ISL_63244	2009-09-11	Centers for Disease Control and Prevention	Garten Rebecca
A/Stockholm/75/2009	EPI_ISL_63271	2009-08-16	Swedish Institute for Infectious Disease Control	Brytting Maria
A/Stockholm/77/2009	EPI_ISL_63305	2009-07-04	Swedish Institute for Infectious Disease Control	Brytting Maria
A/Stockholm/78/2009	EPI_ISL_63306	2009-07-11	Swedish Institute for Infectious Disease Control	Brytting Maria
A/Stockholm/79/2009	EPI_ISL_63307	2009-07-12	Swedish Institute for Infectious Disease Control	Brytting Maria
A/Stockholm/80/2009	EPI_ISL_63308	2009-07-11	Swedish Institute for Infectious Disease Control	Brytting Maria
A/Stockholm/28/2009	EPI_ISL_63309	2009-04-30	Swedish Institute for Infectious Disease Control	Brytting Maria
A/Stockholm/81/2009	EPI_ISL_63328	2009-08-10	Swedish Institute for Infectious Disease Control	Brytting Maria
A/Stockholm/82/2009	EPI_ISL_63329	2009-08-16	Swedish Institute for Infectious Disease Control	Brytting Maria
A/Stockholm/84/2009	EPI_ISL_63330	2009-08-19	Swedish Institute for Infectious Disease Control	Brytting Maria
A/Stockholm/85/2009	EPI_ISL_63331	2009-08-20	Swedish Institute for Infectious Disease Control	Brytting Maria
A/Sweden/3/2009	EPI_ISL_63332	2009-08-27	Swedish Institute for Infectious Disease Control	Brytting Maria
A/Stockholm/86/2009	EPI_ISL_63688	2009-08-26	Swedish Institute for Infectious Disease Control	Brytting Maria
A/Stockholm/88/2009	EPI_ISL_63689	2009-08-29	Swedish Institute for Infectious Disease Control	Brytting Maria
A/Sweden/5/2009	EPI_ISL_63690	2009-08-31	Swedish Institute for Infectious Disease Control	Brytting Maria
A/Sweden/6/2009	EPI_ISL_63691	2009-09-08	Swedish Institute for Infectious Disease Control	Brytting Maria
A/Sweden/7/2009	EPI_ISL_63692	2009-09-04	Swedish Institute for Infectious Disease Control	Brytting Maria
A/Sweden/8/2009	EPI_ISL_63693	2009-09-08	Swedish Institute for Infectious Disease Control	Brytting Maria
A/Sweden/9/2009	EPI_ISL_63694	2009-09-05	Swedish Institute for Infectious Disease Control	Brytting Maria
A/Sweden/10/2009	EPI_ISL_63695	2009-09-06	Swedish Institute for Infectious Disease Control	Brytting Maria
A/Sweden/4/2009	EPI_ISL_63696	2009-09-11	Swedish Institute for Infectious Disease Control	Brytting Maria
A/Stockholm/92/2009	EPI_ISL_63697	2009-08-27	Swedish Institute for Infectious Disease Control	Brytting Maria
A/Stockholm/97/2009	EPI_ISL_63698	2009-08-25	Swedish Institute for Infectious Disease Control	Brytting Maria
A/Sweden/12/2009	EPI_ISL_63699	2009-08-23	Swedish Institute for Infectious Disease Control	Brytting Maria
A/Stockholm/93/2009	EPI_ISL_63795	2009-08-24	Swedish Institute for Infectious Disease Control	Brytting Maria
A/Sweden/13/2009	EPI_ISL_63796	2009-08-20	Swedish Institute for Infectious Disease Control	Brytting Maria
A/Sweden/14/2009	EPI_ISL_63797	2009-08-18	Swedish Institute for Infectious Disease Control	Brytting Maria
A/Sweden/11/2009	EPI_ISL_63798	2009-08-13	Swedish Institute for Infectious Disease Control	Brytting Maria
A/Stockholm/95/2009	EPI_ISL_63800	2009-08-11	Swedish Institute for Infectious Disease Control	Brytting Maria
A/Sweden/15/2009	EPI_ISL_63802	2009-10-11	Swedish Institute for Infectious Disease Control	Brytting Maria
A/AICHI/237/2009	EPI_ISL_64494	2009-07-17	National Institute of Infectious Diseases (NIID)	Xu Hong
A/CHIBA-C/131/2009	EPI_ISL_64495	2009-09-28	National Institute of Infectious Diseases (NIID)	Xu Hong
A/CHIBA-C/62/2009	EPI_ISL_64496	2009-07-22	National Institute of Infectious Diseases (NIID)	Xu Hong
A/FUKUI/69/2009	EPI_ISL_64497	2009-07-04	National Institute of Infectious Diseases (NIID)	Xu Hong
A/FUKUI/73/2009	EPI_ISL_64498	2009-07-17	National Institute of Infectious Diseases (NIID)	Xu Hong
A/FUKUOKA-C/26/2009	EPI_ISL_64499	2009-09-27	National Institute of Infectious Diseases (NIID)	Xu Hong
A/GIFU-C/65/2009	EPI_ISL_64500	2009-06-29	National Institute of Infectious Diseases (NIID)	Xu Hong
A/GUNMA/52/2009	EPI_ISL_64501	2009-06-24	National Institute of Infectious Diseases (NIID)	Xu Hong
A/GUNMA/82/2009	EPI_ISL_64502	2009-07-14	National Institute of Infectious Diseases (NIID)	Xu Hong
A/HIMEJI/L1/2009	EPI_ISL_64503	2009-08-29	National Institute of Infectious Diseases (NIID)	Xu Hong
A/HIROSHIMA-C/242/2009	EPI_ISL_64504	2009-07-16	National Institute of Infectious Diseases (NIID)	Xu Hong
A/HIROSHIMA/239/2009	EPI_ISL_64505	2009-07-20	National Institute of Infectious Diseases (NIID)	Xu Hong
A/HIROSHIMA/245/2009	EPI_ISL_64506	2009-08-03	National Institute of Infectious Diseases (NIID)	Xu Hong
A/HIROSHIMA/287/2009	EPI_ISL_64507	2009-09-01	National Institute of Infectious Diseases (NIID)	Xu Hong
A/HIROSHIMA/316/2009	EPI_ISL_64508	2009-09-20	National Institute of Infectious Diseases (NIID)	Xu Hong
A/HIROSHIMA/393/2009	EPI_ISL_64509	2009-10-19	National Institute of Infectious Diseases (NIID)	Xu Hong
A/HOKKAIDO/200/2009	EPI_ISL_64510	2009-09-29	National Institute of Infectious Diseases (NIID)	Xu Hong
A/IWATE/1086/2009	EPI_ISL_64511	2009-10-30	National Institute of Infectious Diseases (NIID)	Xu Hong
A/KAWASAKI/105/2009	EPI_ISL_64512	2009-07-20	National Institute of Infectious Diseases (NIID)	Xu Hong
A/KOBE/91992/2009	EPI_ISL_64513	2009-08-17	National Institute of Infectious Diseases (NIID)	Xu Hong
A/KOBE/91993/2009	EPI_ISL_64514	2009-08-18	National Institute of Infectious Diseases (NIID)	Xu Hong
A/KOBE/92359/2009	EPI_ISL_64515	2009-10-13	National Institute of Infectious Diseases (NIID)	Xu Hong
A/KUMAMOTO/161/2009	EPI_ISL_64516	2009-10-29	National Institute of Infectious Diseases (NIID)	Xu Hong
A/Laos/JP1057/2009	EPI_ISL_64517	2009-06-15	National Institute of Infectious Diseases (NIID)	Xu Hong
A/Laos/JP1074/2009	EPI_ISL_64518	2009-06-21	National Institute of Infectious Diseases (NIID)	Xu Hong
A/Laos/JP1079/2009	EPI_ISL_64519	2009-06-22	National Institute of Infectious Diseases (NIID)	Xu Hong
A/Laos/JP1121/2009	EPI_ISL_64520	2009-07-02	National Institute of Infectious Diseases (NIID)	Xu Hong
A/Laos/JP1139/2009	EPI_ISL_64521	2009-07-03	National Institute of Infectious Diseases (NIID)	Xu Hong
A/Laos/JP1155/2009	EPI_ISL_64522	2009-07-07	National Institute of Infectious Diseases (NIID)	Xu Hong
A/Laos/JP1157/2009	EPI_ISL_64523	2009-07-09	National Institute of Infectious Diseases (NIID)	Xu Hong
A/Laos/JP1239/2009	EPI_ISL_64524	2009-07-10	National Institute of Infectious Diseases (NIID)	Xu Hong
A/Laos/JP1251/2009	EPI_ISL_64525	2009-07-11	National Institute of Infectious Diseases (NIID)	Xu Hong
A/Laos/JP1252/2009	EPI_ISL_64526	2009-07-11	National Institute of Infectious Diseases (NIID)	Xu Hong
A/Laos/JP1291/2009	EPI_ISL_64527	2009-07-14	National Institute of Infectious Diseases (NIID)	Xu Hong
A/Laos/JP1294/2009	EPI_ISL_64528	2009-07-14	National Institute of Infectious Diseases (NIID)	Xu Hong
A/Laos/JP1375/2009	EPI_ISL_64529	2009-07-13	National Institute of Infectious Diseases (NIID)	Xu Hong
A/Laos/JP1383/2009	EPI_ISL_64530	2009-07-17	National Institute of Infectious Diseases (NIID)	Xu Hong
A/Laos/JP1388/2009	EPI_ISL_64531	2009-07-17	National Institute of Infectious Diseases (NIID)	Xu Hong
A/Laos/JP1422/2009	EPI_ISL_64532	2009-07-19	National Institute of Infectious Diseases (NIID)	Xu Hong
A/Laos/JP1424/2009	EPI_ISL_64533	2009-07-19	National Institute of Infectious Diseases (NIID)	Xu Hong
A/Laos/JP1432/2009	EPI_ISL_64534	2009-07-20	National Institute of Infectious Diseases (NIID)	Xu Hong
A/MIE/32/2009	EPI_ISL_64535	2009-06-24	National Institute of Infectious Diseases (NIID)	Xu Hong
A/Mongolia/JP5581/2009	EPI_ISL_64536	2009-10-13	National Institute of Infectious Diseases (NIID)	Xu Hong
A/Mongolia/JP5621/2009	EPI_ISL_64537	2009-10-13	National Institute of Infectious Diseases (NIID)	Xu Hong
A/Mongolia/JP5627/2009	EPI_ISL_64538	2009-10-14	National Institute of Infectious Diseases (NIID)	Xu Hong
A/Mongolia/JP5699/2009	EPI_ISL_64539	2009-10-14	National Institute of Infectious Diseases (NIID)	Xu Hong
A/Mongolia/JP5701/2009	EPI_ISL_64540	2009-10-14	National Institute of Infectious Diseases (NIID)	Xu Hong
A/Mongolia/JP5759/2009	EPI_ISL_64541	2009-10-15	National Institute of Infectious Diseases (NIID)	Xu Hong
A/NAGANO-C/34/2009	EPI_ISL_64542	2009-07-15	National Institute of Infectious Diseases (NIID)	Xu Hong
A/NAGANO-C/40/2009	EPI_ISL_64543	2009-07-23	National Institute of Infectious Diseases (NIID)	Xu Hong
A/NAGANO/RC1/2009	EPI_ISL_64544	2009-08-27	National Institute of Infectious Diseases (NIID)	Xu Hong
A/NIIGATA-C/56/2009	EPI_ISL_64545	2009-08-17	National Institute of Infectious Diseases (NIID)	Xu Hong
A/NIIGATA/1141/2009	EPI_ISL_64546	2009-09-24	National Institute of Infectious Diseases (NIID)	Xu Hong
A/NIIGATA/1176/2009	EPI_ISL_64547	2009-10-02	National Institute of Infectious Diseases (NIID)	Xu Hong
A/NIIGATA/805/2009	EPI_ISL_64548	2009-07-22	National Institute of Infectious Diseases (NIID)	Xu Hong
A/NIIGATA/871/2009	EPI_ISL_64549	2009-08-07	National Institute of Infectious Diseases (NIID)	Xu Hong
A/OITA/126/2009	EPI_ISL_64550	2009-07-16	National Institute of Infectious Diseases (NIID)	Xu Hong
A/OITA/37/2009	EPI_ISL_64551	2009-07-03	National Institute of Infectious Diseases (NIID)	Xu Hong
A/OITA/40/2009	EPI_ISL_64552	2009-07-12	National Institute of Infectious Diseases (NIID)	Xu Hong
A/OKINAWA/254/2009	EPI_ISL_64553	2009-08-14	National Institute of Infectious Diseases (NIID)	Xu Hong
A/OKINAWA/256/2009	EPI_ISL_64554	2009-08-18	National Institute of Infectious Diseases (NIID)	Xu Hong
A/OKINAWA/257/2009	EPI_ISL_64555	2009-08-17	National Institute of Infectious Diseases (NIID)	Xu Hong
A/OKINAWA/258/2009	EPI_ISL_64556	2009-08-21	National Institute of Infectious Diseases (NIID)	Xu Hong
A/OKINAWA/259/2009	EPI_ISL_64557	2009-08-23	National Institute of Infectious Diseases (NIID)	Xu Hong
A/SAITAMA-C/131/2009	EPI_ISL_64558	2009-09-19	National Institute of Infectious Diseases (NIID)	Xu Hong
A/SAITAMA-C/29/2009	EPI_ISL_64559	2009-06-22	National Institute of Infectious Diseases (NIID)	Xu Hong
A/SAITAMA-C/88/2009	EPI_ISL_64560	2009-08-28	National Institute of Infectious Diseases (NIID)	Xu Hong
A/SAITAMA/43/2009	EPI_ISL_64561	2009-05-21	National Institute of Infectious Diseases (NIID)	Xu Hong
A/SAITAMA/63/2009	EPI_ISL_64562	2009-06-14	National Institute of Infectious Diseases (NIID)	Xu Hong
A/SHIGA/43/2009	EPI_ISL_64563	2009-08-11	National Institute of Infectious Diseases (NIID)	Xu Hong
A/SHIGA/45/2009	EPI_ISL_64564	2009-10-01	National Institute of Infectious Diseases (NIID)	Xu Hong
A/SHIMANE/1004/2009	EPI_ISL_64565	2009-07-08	National Institute of Infectious Diseases (NIID)	Xu Hong
A/SHIMANE/1010/2009	EPI_ISL_64566	2009-07-28	National Institute of Infectious Diseases (NIID)	Xu Hong
A/SHIZUOKA/1131/2009	EPI_ISL_64567	2009-10-21	National Institute of Infectious Diseases (NIID)	Xu Hong
A/SHIZUOKA/826/2009	EPI_ISL_64568	2009-06-27	National Institute of Infectious Diseases (NIID)	Xu Hong
A/SHIZUOKA/832/2009	EPI_ISL_64569	2009-07-14	National Institute of Infectious Diseases (NIID)	Xu Hong
A/SHIZUOKA/851/2009	EPI_ISL_64570	2009-07-27	National Institute of Infectious Diseases (NIID)	Xu Hong
A/TOCHIGI/154/2009	EPI_ISL_64571	2009-07-23	National Institute of Infectious Diseases (NIID)	Xu Hong
A/WAKAYAMA/54/2009	EPI_ISL_64572	2009-07-04	National Institute of Infectious Diseases (NIID)	Xu Hong
A/WAKAYAMA/78/2009	EPI_ISL_64573	2009-07-23	National Institute of Infectious Diseases (NIID)	Xu Hong
A/YAMAGATA/313/2009	EPI_ISL_64574	2009-09-24	National Institute of Infectious Diseases (NIID)	Xu Hong
A/YAMAGUCHI/128/2009	EPI_ISL_64575	2009-09-17	National Institute of Infectious Diseases (NIID)	Xu Hong
A/YAMAGUCHI/52/2009	EPI_ISL_64576	2009-07-24	National Institute of Infectious Diseases (NIID)	Xu Hong
A/YAMAGUCHI/56/2009	EPI_ISL_64577	2009-08-18	National Institute of Infectious Diseases (NIID)	Xu Hong
A/YAMAGUCHI/58/2009	EPI_ISL_64578	2009-08-18	National Institute of Infectious Diseases (NIID)	Xu Hong
A/YAMANASHI/260/2009	EPI_ISL_64579	2009-07-23	National Institute of Infectious Diseases (NIID)	Xu Hong
A/YOKOHAMA/1000/2009	EPI_ISL_64580	2009-05-08	National Institute of Infectious Diseases (NIID)	Xu Hong
A/YOKOHAMA/1017/2009	EPI_ISL_64581	2009-06-20	National Institute of Infectious Diseases (NIID)	Xu Hong
A/YOKOHAMA/1311/2009	EPI_ISL_64582	2009-08-19	National Institute of Infectious Diseases (NIID)	Xu Hong
A/YOKOHAMA/1394/2009	EPI_ISL_64583	2009-10-16	National Institute of Infectious Diseases (NIID)	Xu Hong
A/Laos/JP1413/2009	EPI_ISL_64584	2009 (Month and day unknown)	National Institute of Infectious Diseases (NIID)	Xu Hong
A/NIIGATA/1234/2009	EPI_ISL_64585	2009 (Month and day unknown)	National Institute of Infectious Diseases (NIID)	Xu Hong
A/Sendai-H/1434/2009	EPI_ISL_64586	2009 (Month and day unknown)	National Institute of Infectious Diseases (NIID)	Xu Hong
A/SHIGA/61/2009	EPI_ISL_64587	2009 (Month and day unknown)	National Institute of Infectious Diseases (NIID)	Xu Hong
A/SHIMANE/188/2009	EPI_ISL_64588	2009 (Month and day unknown)	National Institute of Infectious Diseases (NIID)	Xu Hong
A/Bermuda/9261/2009	EPI_ISL_64983	2009-10-23	Centers for Disease Control and Prevention	Garten Rebecca
A/Chile/1579/2009	EPI_ISL_64985	2009-07-05	Centers for Disease Control and Prevention	Garten Rebecca
A/Costa Rica/3149/2009	EPI_ISL_64988	2009-07-13	Centers for Disease Control and Prevention	Garten Rebecca
A/Costa Rica/9625/2009	EPI_ISL_64989	2009-08-25	Centers for Disease Control and Prevention	Garten Rebecca
A/District of Columbia/10/2009	EPI_ISL_64991	2009-10-30	Centers for Disease Control and Prevention	Garten Rebecca
A/Hong Kong/24705/2009	EPI_ISL_64993	2009-09-13	Centers for Disease Control and Prevention	Garten Rebecca
A/Idaho/12/2009	EPI_ISL_64995	2009-11-05	Centers for Disease Control and Prevention	Garten Rebecca
A/India/2993/2009	EPI_ISL_64996	2009-09-16	Centers for Disease Control and Prevention	Garten Rebecca
A/Kenya/4304/2009	EPI_ISL_64997	2009-08-20	Centers for Disease Control and Prevention	Garten Rebecca
A/Managua/46601/2009	EPI_ISL_64998	2009-07-27	Centers for Disease Control and Prevention	Garten Rebecca
A/Managua/6502/2009	EPI_ISL_64999	2009-08-25	Centers for Disease Control and Prevention	Garten Rebecca
A/Maryland/31/2009	EPI_ISL_65001	2009-11-09	Centers for Disease Control and Prevention	Garten Rebecca
A/Michigan/25/2009	EPI_ISL_65004	2009-10-14	Centers for Disease Control and Prevention	Garten Rebecca
A/Minnesota/17/2009	EPI_ISL_65007	2009-10-15	Centers for Disease Control and Prevention	Garten Rebecca
A/Nebraska/22/2009	EPI_ISL_65008	2009-11-07	Centers for Disease Control and Prevention	Garten Rebecca
A/Nevada/18/2009	EPI_ISL_65010	2009-10-19	Centers for Disease Control and Prevention	Garten Rebecca
A/New York/97/2009	EPI_ISL_63253	2009-05-23	Centers for Disease Control and Prevention	Garten Rebecca
A/Nigeria/944/2009	EPI_ISL_65013	2009-10-28	Centers for Disease Control and Prevention	Garten Rebecca
A/Pennsylvania/13/2009	EPI_ISL_65019	2009-06-19	Centers for Disease Control and Prevention	Garten Rebecca
A/Philippines/2810/2009	EPI_ISL_65020	2009-08-28	Centers for Disease Control and Prevention	Garten Rebecca
A/Saudi Arabia/4285/2009	EPI_ISL_65024	2009-07-29	Centers for Disease Control and Prevention	Garten Rebecca
A/St Petersburg/03/2009	EPI_ISL_65027	2009-09-21	Centers for Disease Control and Prevention	Garten Rebecca
A/Uganda/0407/2009	EPI_ISL_65033	2009-09-08	Centers for Disease Control and Prevention	Garten Rebecca
A/Uganda/0555/2009	EPI_ISL_65034	2009-10-26	Centers for Disease Control and Prevention	Garten Rebecca
A/Ulaanbaatar/5974/2009	EPI_ISL_65035	2009-10-19	Centers for Disease Control and Prevention	Garten Rebecca
A/West Virginia/09/2009	EPI_ISL_65044	2009-10-23	Centers for Disease Control and Prevention	Garten Rebecca
A/West Virginia/11/2009	EPI_ISL_65045	2009-11-13	Centers for Disease Control and Prevention	Garten Rebecca
A/ENG/665/2009	EPI_ISL_63776	2009-07 (Day unknown)	Health Protection Agency	Galiano Monica
A/ENG/619/2009	EPI_ISL_63777	2009-06 (Day unknown)	Health Protection Agency	Galiano Monica
A/Sweden/16/2009	EPI_ISL_65110	2009-10-07	Swedish Institute for Infectious Disease Control	Brytting Maria
A/Sweden/18/2009	EPI_ISL_65112	2009-10-07	Swedish Institute for Infectious Disease Control	Brytting Maria
A/SOLOMON ISLANDS/2003/2009	EPI_ISL_65139	2009-10-01	WHO Collaborating Centre for Reference and Research on Influenza	Komadina Naomi
A/DARWIN/2142/2009	EPI_ISL_65140	2009-10-28	WHO Collaborating Centre for Reference and Research on Influenza	Komadina Naomi
A/GUAM/2121/2009	EPI_ISL_65141	2009-10-14	WHO Collaborating Centre for Reference and Research on Influenza	Komadina Naomi
A/VICTORIA/804/2009	EPI_ISL_65142	2009-11-06	WHO Collaborating Centre for Reference and Research on Influenza	Komadina Naomi
A/TAHITI/2040/2009	EPI_ISL_65143	2009-09-01	WHO Collaborating Centre for Reference and Research on Influenza	Komadina Naomi
A/VICTORIA/2117/2009	EPI_ISL_65144	2009-07-20	WHO Collaborating Centre for Reference and Research on Influenza	Komadina Naomi
A/WELLINGTON/213/2009	EPI_ISL_65145	2009-07-30	WHO Collaborating Centre for Reference and Research on Influenza	Komadina Naomi
A/BRISBANE/114/2009	EPI_ISL_65147	2009-11-06	WHO Collaborating Centre for Reference and Research on Influenza	Komadina Naomi
A/BRISBANE/115/2009	EPI_ISL_65148	2009-11-06	WHO Collaborating Centre for Reference and Research on Influenza	Komadina Naomi
A/PERTH/298/2009	EPI_ISL_65149	2009-07-14	WHO Collaborating Centre for Reference and Research on Influenza	Komadina Naomi
A/Sweden/19/2009	EPI_ISL_65724	2009-10-07	Swedish Institute for Infectious Disease Control	Brytting Maria
A/Malmoe/1/2009	EPI_ISL_65851	2009-10-20	Swedish Institute for Infectious Disease Control	Brytting Maria
A/Sweden/20/2009	EPI_ISL_65852	2009-10-07	Swedish Institute for Infectious Disease Control	Brytting Maria
A/Umea/6/2009	EPI_ISL_65853	2009-10-02	Swedish Institute for Infectious Disease Control	Brytting Maria
A/Umea/7/2009	EPI_ISL_65854	2009-10-07	Swedish Institute for Infectious Disease Control	Brytting Maria
A/Umea/8/2009	EPI_ISL_65855	2009-10-07	Swedish Institute for Infectious Disease Control	Brytting Maria
A/Umea/9/2009	EPI_ISL_65856	2009-10-07	Swedish Institute for Infectious Disease Control	Brytting Maria
A/Umea/10/2009	EPI_ISL_65857	2009-10-09	Swedish Institute for Infectious Disease Control	Brytting Maria
A/Umea/11/2009	EPI_ISL_65858	2009-10-08	Swedish Institute for Infectious Disease Control	Brytting Maria
A/Orebro/1/2009	EPI_ISL_65859	2009-11-02	Swedish Institute for Infectious Disease Control	Brytting Maria
A/Orebro/2/2009	EPI_ISL_65865	2009-11-09	Swedish Institute for Infectious Disease Control	Brytting Maria
A/CHIBA-C/145/2009	EPI_ISL_65866	2009-10-14	National Institute of Infectious Diseases (NIID)	Xu Hong
A/CHIBA/1016/2009	EPI_ISL_65867	2009-06-06	National Institute of Infectious Diseases (NIID)	Xu Hong
A/FUKUOKA-C/36/2009	EPI_ISL_65868	2009-09-28	National Institute of Infectious Diseases (NIID)	Xu Hong
A/HIROSHIMA-C/347/2009	EPI_ISL_65869	2009-10-30	National Institute of Infectious Diseases (NIID)	Xu Hong
A/KAGOSHIMA/56/2009	EPI_ISL_65870	2009-08-28	National Institute of Infectious Diseases (NIID)	Xu Hong
A/KITAKYUSYU/20/2009	EPI_ISL_65871	2009-10-09	National Institute of Infectious Diseases (NIID)	Xu Hong
A/Mongolia/JP5558/2009	EPI_ISL_65872	2009-10-12	National Institute of Infectious Diseases (NIID)	Xu Hong
A/Mongolia/JP5624/2009	EPI_ISL_65873	2009-10-13	National Institute of Infectious Diseases (NIID)	Xu Hong
A/Mongolia/JP5756/2009	EPI_ISL_65874	2009-10-15	National Institute of Infectious Diseases (NIID)	Xu Hong
A/NAGANO-C/82/2009	EPI_ISL_65875	2009-10-19	National Institute of Infectious Diseases (NIID)	Xu Hong
A/NIIGATA/1197/2009	EPI_ISL_65876	2009-10-07	National Institute of Infectious Diseases (NIID)	Xu Hong
A/OITA/232/2009	EPI_ISL_65877	2009-10-14	National Institute of Infectious Diseases (NIID)	Xu Hong
A/OKINAWA/283/2009	EPI_ISL_65878	2009-08-31	National Institute of Infectious Diseases (NIID)	Xu Hong
A/OSAKA/2031/2009	EPI_ISL_65879	2009-09-09	National Institute of Infectious Diseases (NIID)	Xu Hong
A/OSAKA/2032/2009	EPI_ISL_65880	2009-09-16	National Institute of Infectious Diseases (NIID)	Xu Hong
A/SAITAMA/178/2009	EPI_ISL_65881	2009-11-07	National Institute of Infectious Diseases (NIID)	Xu Hong
A/SHIGA/44/2009	EPI_ISL_65882	2009-09-20	National Institute of Infectious Diseases (NIID)	Xu Hong
A/YAMAGUCHI/144/2009	EPI_ISL_65883	2009-10-21	National Institute of Infectious Diseases (NIID)	Xu Hong
A/YOKOHAMA/1287/2009	EPI_ISL_65884	2009-09-08	National Institute of Infectious Diseases (NIID)	Xu Hong
A/CHIBA/1017/2009	EPI_ISL_65885	2009-06-11	National Institute of Infectious Diseases (NIID)	Xu Hong
A/NIIGATA/1233/2009	EPI_ISL_65886	2009-10-14	National Institute of Infectious Diseases (NIID)	Xu Hong
A/NIIGATA/1459/2009	EPI_ISL_65887	2009-11-11	National Institute of Infectious Diseases (NIID)	Xu Hong
A/OSAKA/2024/2009	EPI_ISL_65888	2009-09-02	National Institute of Infectious Diseases (NIID)	Xu Hong
A/SAPPORO/190/2009	EPI_ISL_65889	2009-08-22	National Institute of Infectious Diseases (NIID)	Xu Hong
A/Stockholm/103/2009	EPI_ISL_65934	2009-10-01	Swedish Institute for Infectious Disease Control	Brytting Maria
A/Stockholm/104/2009	EPI_ISL_65937	2009-10-29	Swedish Institute for Infectious Disease Control	Brytting Maria
A/Stockholm/105/2009	EPI_ISL_65938	2009-10-29	Swedish Institute for Infectious Disease Control	Brytting Maria
A/Linkoping/1/2009	EPI_ISL_65943	2009-11-22	Swedish Institute for Infectious Disease Control	Brytting Maria
A/Stockholm/106/2009	EPI_ISL_65944	2009-11-24	Swedish Institute for Infectious Disease Control	Brytting Maria
A/Stockholm/107/2009	EPI_ISL_65945	2009-11-24	Swedish Institute for Infectious Disease Control	Brytting Maria
A/Umea/13/2009	EPI_ISL_65954	2009-12-09	Swedish Institute for Infectious Disease Control	Brytting Maria
A/Stockholm/108/2009	EPI_ISL_65955	2009-11-20	Swedish Institute for Infectious Disease Control	Brytting Maria
A/Stockholm/109/2009	EPI_ISL_65956	2009-11-12	Swedish Institute for Infectious Disease Control	Brytting Maria
A/Gothenburg/2/2009	EPI_ISL_65959	2009-12-01	Swedish Institute for Infectious Disease Control	Brytting Maria
A/Novosibirsk/716/2009	EPI_ISL_66090	2009-04 (Day unknown)	Other Database Import	EpiFluDB
A/Barbados/8784/2009	EPI_ISL_66253	2009-10-08	Centers for Disease Control and Prevention	Garten Rebecca
A/Belize/8756/2009	EPI_ISL_66254	2009-10-08	Centers for Disease Control and Prevention	Garten Rebecca
A/Ontario/RV3181/2009	EPI_ISL_66255	2009-11-05	Centers for Disease Control and Prevention	Garten Rebecca
A/Ontario/RV3185/2009	EPI_ISL_66256	2009-11-03	Centers for Disease Control and Prevention	Garten Rebecca
A/Ontario/RV3226/2009	EPI_ISL_66257	2009-10-16	Centers for Disease Control and Prevention	Garten Rebecca
A/Dominica/9250/2009	EPI_ISL_66258	2009-10-23	Centers for Disease Control and Prevention	Garten Rebecca
A/Ethiopia/24/2009	EPI_ISL_66259	2009-10-27	Centers for Disease Control and Prevention	Garten Rebecca
A/Grenada/9302/2009	EPI_ISL_66261	2009-10-23	Centers for Disease Control and Prevention	Garten Rebecca
A/Guatemala/4360/2009	EPI_ISL_66262	2009-09-15	Centers for Disease Control and Prevention	Garten Rebecca
A/Hungary/20/2009	EPI_ISL_66264	2009-06-15	Centers for Disease Control and Prevention	Garten Rebecca
A/Mexico/2376/2009	EPI_ISL_66265	2009-08-07	Centers for Disease Control and Prevention	Garten Rebecca
A/Mexico/2445/2009	EPI_ISL_66266	2009-06-30	Centers for Disease Control and Prevention	Garten Rebecca
A/Mexico/2466/2009	EPI_ISL_66267	2009-07-10	Centers for Disease Control and Prevention	Garten Rebecca
A/St. Lucia/9333/2009	EPI_ISL_66269	2009-09-25	Centers for Disease Control and Prevention	Garten Rebecca
A/Tanzania/393/2009	EPI_ISL_62330	2009-09-10	Centers for Disease Control and Prevention	Garten Rebecca
A/Ayutthaya/568/2009	EPI_ISL_66270	2009-11-15	Centers for Disease Control and Prevention	Garten Rebecca
A/Trinidad/9184/2009	EPI_ISL_66271	2009-10-22	Centers for Disease Control and Prevention	Garten Rebecca
A/Turks And Caicos/9060/2009	EPI_ISL_66272	2009-10-13	Centers for Disease Control and Prevention	Garten Rebecca
A/Illinois/15/2009	EPI_ISL_66277	2009-11-06	Centers for Disease Control and Prevention	Garten Rebecca
A/Indiana/19/2009	EPI_ISL_66278	2009-11-17	Centers for Disease Control and Prevention	Garten Rebecca
A/South Carolina/41/2009	EPI_ISL_66291	2009-11-04	Centers for Disease Control and Prevention	Garten Rebecca
A/South Dakota/13/2009	EPI_ISL_66292	2009-10-21	Centers for Disease Control and Prevention	Garten Rebecca
A/Korea/9741/2009	EPI_ISL_66309	2009-09-22	Centers for Disease Control and Prevention	Garten Rebecca
A/Surat Thani/563/2009	EPI_ISL_66310	2009-11-03	Centers for Disease Control and Prevention	Garten Rebecca
A/Cherkasy/333/2009	EPI_ISL_66452	2009-11-02	National Institute for Medical Research	Gregory Vicky
A/Cherkasy/332/2009	EPI_ISL_66453	2009-10-30	National Institute for Medical Research	Gregory Vicky
A/Cherkasy/346/2009	EPI_ISL_66454	2009-11-02	National Institute for Medical Research	Gregory Vicky
A/Dnipropetrovsk/1124/2009	EPI_ISL_66456	2009-11-04	National Institute for Medical Research	Gregory Vicky
A/Dnipropetrovsk/1171/2009	EPI_ISL_66459	2009-11-10	National Institute for Medical Research	Gregory Vicky
A/Dnipropetrovsk/260/2009	EPI_ISL_66462	2009-11-05	National Institute for Medical Research	Gregory Vicky
A/Dnipropetrovsk/267/2009	EPI_ISL_66463	2009-11-04	National Institute for Medical Research	Gregory Vicky
A/Dnipropetrovsk/268/2009	EPI_ISL_66464	2009-11-04	National Institute for Medical Research	Gregory Vicky
A/Dnipropetrovsk/272/2009	EPI_ISL_66465	2009-11-05	National Institute for Medical Research	Gregory Vicky
A/Dnipropetrovsk/273/2009	EPI_ISL_66466	2009-11-05	National Institute for Medical Research	Gregory Vicky
A/Dnipropetrovsk/274/2009	EPI_ISL_66467	2009-11-05	National Institute for Medical Research	Gregory Vicky
A/Armenia/N42/2009	EPI_ISL_66468	2009-11-05	National Institute for Medical Research	Gregory Vicky
A/Armenia/N47/2009	EPI_ISL_66469	2009-11-08	National Institute for Medical Research	Gregory Vicky
A/Armenia/N48/2009	EPI_ISL_66470	2009-11-08	National Institute for Medical Research	Gregory Vicky
A/Armenia/N53/2009	EPI_ISL_66471	2009-11-10	National Institute for Medical Research	Gregory Vicky
A/Moldova/G-104/2009	EPI_ISL_66472	2009-08-29	National Institute for Medical Research	Gregory Vicky
A/Moldova/G-116/2009	EPI_ISL_66473	2009-09-04	National Institute for Medical Research	Gregory Vicky
A/Moldova/G-123/2009	EPI_ISL_66474	2009-09-07	National Institute for Medical Research	Gregory Vicky
A/Moldova/G-140/2009	EPI_ISL_66475	2009-09-28	National Institute for Medical Research	Gregory Vicky
A/Moldova/G-152/2009	EPI_ISL_66476	2009-10-23	National Institute for Medical Research	Gregory Vicky
A/Moldova/G-157/2009	EPI_ISL_66477	2009-10-26	National Institute for Medical Research	Gregory Vicky
A/Moldova/G-162/2009	EPI_ISL_66478	2009-10-28	National Institute for Medical Research	Gregory Vicky
A/Moldova/G-168/2009	EPI_ISL_66479	2009-10-30	National Institute for Medical Research	Gregory Vicky
A/Moldova/G-174/2009	EPI_ISL_66480	2009-10-30	National Institute for Medical Research	Gregory Vicky
A/Moldova/G-176/2009	EPI_ISL_66481	2009-10-31	National Institute for Medical Research	Gregory Vicky
A/Moldova/G-185/2009	EPI_ISL_66482	2009-11-01	National Institute for Medical Research	Gregory Vicky
A/Moldova/G-186/2009	EPI_ISL_66483	2009-11-01	National Institute for Medical Research	Gregory Vicky
A/Moldova/G-188/2009	EPI_ISL_66484	2009-11-01	National Institute for Medical Research	Gregory Vicky
A/Moldova/G-62/2009	EPI_ISL_66485	2009-08-12	National Institute for Medical Research	Gregory Vicky
A/Moldova/G-63/2009	EPI_ISL_66486	2009-08-11	National Institute for Medical Research	Gregory Vicky
A/Moldova/G-65/2009	EPI_ISL_66487	2009-08-12	National Institute for Medical Research	Gregory Vicky
A/Moldova/G-72/2009	EPI_ISL_66488	2009-08-13	National Institute for Medical Research	Gregory Vicky
A/Moldova/G-85/2009	EPI_ISL_66489	2009-08-20	National Institute for Medical Research	Gregory Vicky
A/KathmanduBGN/5-3/2009	EPI_ISL_66490	2009-11-13	National Institute for Medical Research	Gregory Vicky
A/KathmanduBGN/8-2/2009	EPI_ISL_66491	2009-11-16	National Institute for Medical Research	Gregory Vicky
A/KathmanduBGN/8-1/2009	EPI_ISL_66492	2009-11-16	National Institute for Medical Research	Gregory Vicky
A/KathmanduBGN/4-2/2009	EPI_ISL_66494	2009-11-13	National Institute for Medical Research	Gregory Vicky
A/KathmanduBGN/6-3/2009	EPI_ISL_66495	2009-11-13	National Institute for Medical Research	Gregory Vicky
A/KathmanduBGN/6-2/2009	EPI_ISL_66496	2009-11-13	National Institute for Medical Research	Gregory Vicky
A/KathmanduBGN/9-1/2009	EPI_ISL_66497	2009-11-16	National Institute for Medical Research	Gregory Vicky
A/KathmanduBGN/3-3/2009	EPI_ISL_66498	2009-11-13	National Institute for Medical Research	Gregory Vicky
A/KathmanduBGN/3-2/2009	EPI_ISL_66499	2009-11-13	National Institute for Medical Research	Gregory Vicky
A/KathmanduBGN/7-3/2009	EPI_ISL_66500	2009-11-13	National Institute for Medical Research	Gregory Vicky
A/Kyiv/377/2009	EPI_ISL_66502	2009-11-07	National Institute for Medical Research	Gregory Vicky
A/Lviv/673/2009	EPI_ISL_66503	2009-11-09	National Institute for Medical Research	Gregory Vicky
A/Lviv/682/2009	EPI_ISL_66504	2009-11-09	National Institute for Medical Research	Gregory Vicky
A/KathmanduBGN/11-1/2009	EPI_ISL_66507	2009-11-16	National Institute for Medical Research	Gregory Vicky
A/KathmanduBGN/14-2/2009	EPI_ISL_66508	2009-11-18	National Institute for Medical Research	Gregory Vicky
A/KathmanduBGN/14-1/2009	EPI_ISL_66509	2009-11-18	National Institute for Medical Research	Gregory Vicky
A/KathmanduBGN/15-2/2009	EPI_ISL_66513	2009-11-18	National Institute for Medical Research	Gregory Vicky
A/KathmanduBGN/15-1/2009	EPI_ISL_66514	2009-11-18	National Institute for Medical Research	Gregory Vicky
A/KathmanduBGN/17-2/2009	EPI_ISL_66515	2009-11-18	National Institute for Medical Research	Gregory Vicky
A/KathmanduBGN/17-1/2009	EPI_ISL_66516	2009-11-18	National Institute for Medical Research	Gregory Vicky
A/KathmanduBGN/16-2/2009	EPI_ISL_66517	2009-11-18	National Institute for Medical Research	Gregory Vicky
A/KathmanduBGN/18-1/2009	EPI_ISL_66519	2009-11-18	National Institute for Medical Research	Gregory Vicky
A/Latvia/11-1189/2009	EPI_ISL_66521	2009-11-17	National Institute for Medical Research	Gregory Vicky
A/Latvia/11-686/2009	EPI_ISL_66522	2009-11-11	National Institute for Medical Research	Gregory Vicky
A/Latvia/11-552/2009	EPI_ISL_66523	2009-11-10	National Institute for Medical Research	Gregory Vicky
A/Latvia/11-575/2009	EPI_ISL_66524	2009-11-11	National Institute for Medical Research	Gregory Vicky
A/Latvia/11-1133/2009	EPI_ISL_66525	2009-11-16	National Institute for Medical Research	Gregory Vicky
A/Hungary/36/2009	EPI_ISL_66528	2009-07-22	National Institute for Medical Research	Gregory Vicky
A/Cyprus/S2487/2009	EPI_ISL_66530	2009-10-08	National Institute for Medical Research	Gregory Vicky
A/Cyprus/S2330/2009	EPI_ISL_66531	2009-10-02	National Institute for Medical Research	Gregory Vicky
A/Latvia/11-1410cs/2009	EPI_ISL_66533	2009-11-19	National Institute for Medical Research	Gregory Vicky
A/Dakar/37/2009	EPI_ISL_66534	2009-09-11	National Institute for Medical Research	Gregory Vicky
A/St Petersburg/5/2009	EPI_ISL_66535	2009-09-21	National Institute for Medical Research	Gregory Vicky
A/KathmanduBGN/1-1/2009	EPI_ISL_66539	2009-11 (Day unknown)	National Institute for Medical Research	Gregory Vicky
A/KathmanduBGN/2-1/2009	EPI_ISL_66540	2009-11 (Day unknown)	National Institute for Medical Research	Gregory Vicky
A/India/8489/2009	EPI_ISL_66666	2009-10-20	Centers for Disease Control and Prevention	Garten Rebecca
A/Mexico/2964/2009	EPI_ISL_66702	2009-03-12	Centers for Disease Control and Prevention	Garten Rebecca
A/BRISBANE/2013/2009	EPI_ISL_66754	2009-07-01	WHO Collaborating Centre for Reference and Research on Influenza	Komadina Naomi
A/Iraq/8529/2009	EPI_ISL_66755	2009-09-08	Centers for Disease Control and Prevention	Garten Rebecca
A/Iraq/8531/2009	EPI_ISL_66757	2009-09-08	Centers for Disease Control and Prevention	Garten Rebecca
A/VICTORIA/2044/2009	EPI_ISL_66761	2009-06-17	WHO Collaborating Centre for Reference and Research on Influenza	Komadina Naomi
A/VICTORIA/2039/2009	EPI_ISL_66762	2009-06-18	WHO Collaborating Centre for Reference and Research on Influenza	Komadina Naomi
A/VICTORIA/2098/2009	EPI_ISL_66763	2009-06-27	WHO Collaborating Centre for Reference and Research on Influenza	Komadina Naomi
A/VICTORIA/2045/2009	EPI_ISL_66764	2009-06-16	WHO Collaborating Centre for Reference and Research on Influenza	Komadina Naomi
A/TASMANIA/2004/2009	EPI_ISL_66765	2009-07-05	WHO Collaborating Centre for Reference and Research on Influenza	Komadina Naomi
A/VICTORIA/2096/2009	EPI_ISL_66766	2009-07-30	WHO Collaborating Centre for Reference and Research on Influenza	Komadina Naomi
A/PERTH/254/2009	EPI_ISL_66767	2009-08-05	WHO Collaborating Centre for Reference and Research on Influenza	Komadina Naomi
A/PERTH/255/2009	EPI_ISL_66768	2009-08-11	WHO Collaborating Centre for Reference and Research on Influenza	Komadina Naomi
A/PALAU/2045/2009	EPI_ISL_66770	2009-11-26	WHO Collaborating Centre for Reference and Research on Influenza	Komadina Naomi
A/WELLINGTON/205/2009	EPI_ISL_66771	2009 (Month and day unknown)	WHO Collaborating Centre for Reference and Research on Influenza	Komadina Naomi
A/WAIKATO/118/2009	EPI_ISL_66772	2009-07-18	WHO Collaborating Centre for Reference and Research on Influenza	Komadina Naomi
A/WELLINGTON/232/2009	EPI_ISL_66773	2009-08-12	WHO Collaborating Centre for Reference and Research on Influenza	Komadina Naomi
A/SAMOA/48/2009	EPI_ISL_66774	2009-09-08	WHO Collaborating Centre for Reference and Research on Influenza	Komadina Naomi
A/VICTORIA/2081/2009	EPI_ISL_66775	2009-07-21	WHO Collaborating Centre for Reference and Research on Influenza	Komadina Naomi
A/VICTORIA/2125/2009	EPI_ISL_66776	2009-11-08	WHO Collaborating Centre for Reference and Research on Influenza	Komadina Naomi
A/VICTORIA/2126/2009	EPI_ISL_66777	2009-11-13	WHO Collaborating Centre for Reference and Research on Influenza	Komadina Naomi
A/VICTORIA/2129/2009	EPI_ISL_66779	2009-11-19	WHO Collaborating Centre for Reference and Research on Influenza	Komadina Naomi
A/VICTORIA/2130/2009	EPI_ISL_66780	2009-11-19	WHO Collaborating Centre for Reference and Research on Influenza	Komadina Naomi
A/VICTORIA/2131/2009	EPI_ISL_66781	2009-11-29	WHO Collaborating Centre for Reference and Research on Influenza	Komadina Naomi
A/MALAYSIA/233/2009	EPI_ISL_66782	2009-09-11	WHO Collaborating Centre for Reference and Research on Influenza	Komadina Naomi
A/AUCKLAND/532/2009	EPI_ISL_66783	2009-11-23	WHO Collaborating Centre for Reference and Research on Influenza	Komadina Naomi
A/Hungary/33/2009	EPI_ISL_66796	2009-07-22	Centers for Disease Control and Prevention	Garten Rebecca
A/North Carolina/39/2009	EPI_ISL_66798	2009-10-15	Centers for Disease Control and Prevention	Garten Rebecca
A/North Carolina/40/2009	EPI_ISL_66800	2009-11-02	Centers for Disease Control and Prevention	Garten Rebecca
A/North Carolina/41/2009	EPI_ISL_66801	2009-10-16	Centers for Disease Control and Prevention	Garten Rebecca
A/North Carolina/42/2009	EPI_ISL_66803	2009-10-14	Centers for Disease Control and Prevention	Garten Rebecca
A/Ivano-Frankivsk/240/2009	EPI_ISL_67534	2009-10-29	National Institute for Medical Research	Gregory Vicky
A/Kyiv/251/2009	EPI_ISL_67536	2009-11-04	National Institute for Medical Research	Gregory Vicky
A/Ivano-Frankivsk/239/2009	EPI_ISL_67537	2009-10-28	National Institute for Medical Research	Gregory Vicky
A/Rivne/516/2009	EPI_ISL_67538	2009-11-10	National Institute for Medical Research	Gregory Vicky
A/Azores/13092/2009	EPI_ISL_67540	2009-11-12	National Institute for Medical Research	Gregory Vicky
A/Zakarpatska/830/2009	EPI_ISL_67541	2009-11-12	National Institute for Medical Research	Gregory Vicky
A/Chernivtsi/842/2009	EPI_ISL_67543	2009-11-11	National Institute for Medical Research	Gregory Vicky
A/Azores/13091/2009	EPI_ISL_67547	2009-11-20	National Institute for Medical Research	Gregory Vicky
A/Ivano-Frankivsk/237/2009	EPI_ISL_67548	2009-10-26	National Institute for Medical Research	Gregory Vicky
A/Kyiv/713/2009	EPI_ISL_67551	2009-11-13	National Institute for Medical Research	Gregory Vicky
A/Zakarpatska/831/2009	EPI_ISL_67553	2009-11-13	National Institute for Medical Research	Gregory Vicky
A/Sumy/795/2009	EPI_ISL_67554	2009-11-13	National Institute for Medical Research	Gregory Vicky
A/Cherkasy/745/2009	EPI_ISL_67555	2009-11-01	National Institute for Medical Research	Gregory Vicky
A/KathmanduBGN/21-1/2009	EPI_ISL_67559	2009-11-30	National Institute for Medical Research	Gregory Vicky
A/Ivano-Frankivsk/236/2009	EPI_ISL_67560	2009-10-26	National Institute for Medical Research	Gregory Vicky
A/Ivano-Frankivsk/238/2009	EPI_ISL_67563	2009-10-28	National Institute for Medical Research	Gregory Vicky
A/KathmanduBGN/21-2/2009	EPI_ISL_67564	2009-11-30	National Institute for Medical Research	Gregory Vicky
A/Cherkasy/744/2009	EPI_ISL_67565	2009-11-01	National Institute for Medical Research	Gregory Vicky
A/Niedersachsen/366/2009	EPI_ISL_67566	2009-11-16	National Institute for Medical Research	Gregory Vicky
A/Nordrhein-Westfalen/99/2009	EPI_ISL_67568	2009-08-07	National Institute for Medical Research	Gregory Vicky
A/Bremen/20/2009	EPI_ISL_67575	2009-11-02	National Institute for Medical Research	Gregory Vicky
A/Thuringen/176/2009	EPI_ISL_67576	2009-10-17	National Institute for Medical Research	Gregory Vicky
A/Belgium/1044/2009	EPI_ISL_67577	2009-10-28	National Institute for Medical Research	Gregory Vicky
A/Belgium/G4405/2009	EPI_ISL_67578	2009-11-23	National Institute for Medical Research	Gregory Vicky
A/Lyon/2490/2009	EPI_ISL_67581	2009-11-16	National Institute for Medical Research	Gregory Vicky
A/Egypt/109/2009	EPI_ISL_67582	2009-12-06	National Institute for Medical Research	Gregory Vicky
A/Belgium/G4423/2009	EPI_ISL_67583	2009-11-24	National Institute for Medical Research	Gregory Vicky
A/Algeria/G2485/2009	EPI_ISL_67584	2009-12-06	National Institute for Medical Research	Gregory Vicky
A/Algeria/G2902/2009	EPI_ISL_67585	2009-12-09	National Institute for Medical Research	Gregory Vicky
A/Lyon/2288/2009	EPI_ISL_67586	2009-11-03	National Institute for Medical Research	Gregory Vicky
A/Egypt/114/2009	EPI_ISL_67587	2009-12-06	National Institute for Medical Research	Gregory Vicky
A/New York/1682-WC3-7_RG/2009	EPI_ISL_68136	2009 (Month and day unknown)	Other Database Import	EpiFluDB
A/Volin/226/2009	EPI_ISL_68451	2009-11-05	National Institute for Medical Research	Gregory Vicky
A/Switzerland/2471729/2009	EPI_ISL_68452	2009-11-04	National Institute for Medical Research	Gregory Vicky
A/Ireland/M85000/2009	EPI_ISL_68453	2009-11-25	National Institute for Medical Research	Gregory Vicky
A/Slovenia/4304/2009	EPI_ISL_68454	2009-11 (Day unknown)	National Institute for Medical Research	Gregory Vicky
A/Slovenia/4061/2009	EPI_ISL_68455	2009-10 (Day unknown)	National Institute for Medical Research	Gregory Vicky
A/Slovenia/4377/2009	EPI_ISL_68456	2009-11 (Day unknown)	National Institute for Medical Research	Gregory Vicky
A/Switzerland/2463780/2009	EPI_ISL_68457	2009-10-30	National Institute for Medical Research	Gregory Vicky
A/Madagascar/9551/2009	EPI_ISL_68458	2009-11-06	National Institute for Medical Research	Gregory Vicky
A/Madagascar/9567/2009	EPI_ISL_68459	2009-11-04	National Institute for Medical Research	Gregory Vicky
A/Moldova/G57/2009	EPI_ISL_68462	2009-07-31	National Institute for Medical Research	Gregory Vicky
A/Rivne/214/2009	EPI_ISL_68468	2009-10-30	National Institute for Medical Research	Gregory Vicky
A/Chernihiv/855/2009	EPI_ISL_68469	2009-11-11	National Institute for Medical Research	Gregory Vicky
A/Lviv/701/2009	EPI_ISL_68470	2009-11-10	National Institute for Medical Research	Gregory Vicky
A/Chernihiv/859/2009	EPI_ISL_68472	2009-11-14	National Institute for Medical Research	Gregory Vicky
A/Chernihiv/856/2009	EPI_ISL_68473	2009-11-13	National Institute for Medical Research	Gregory Vicky
A/Chernihiv/857/2009	EPI_ISL_68475	2009-11-14	National Institute for Medical Research	Gregory Vicky
A/Chernihiv/858/2009	EPI_ISL_68476	2009-11-14	National Institute for Medical Research	Gregory Vicky
A/Brandenburg/55/2009	EPI_ISL_68477	2009-11-17	National Institute for Medical Research	Gregory Vicky
A/Neidersachsen/366/2009	EPI_ISL_68478	2009-11-16	National Institute for Medical Research	Gregory Vicky
A/Berlin/133/2009	EPI_ISL_68479	2009-11-16	National Institute for Medical Research	Gregory Vicky
A/Chile/8976/2009	EPI_ISL_33575	2009-05-19	Centers for Disease Control and Prevention	Garten Rebecca
A/Uganda/0543/2009	EPI_ISL_68760	2009-10-24	Centers for Disease Control and Prevention	Garten Rebecca
A/Vietnam/2043/2009	EPI_ISL_68762	2009-12-01	Centers for Disease Control and Prevention	Garten Rebecca
A/Vietnam/3305/2009	EPI_ISL_68763	2009-09-07	Centers for Disease Control and Prevention	Garten Rebecca
A/Kentucky/22/2009	EPI_ISL_68768	2009-11-10	Centers for Disease Control and Prevention	Garten Rebecca
A/Utah/55/2009	EPI_ISL_68769	2009-12-03	Centers for Disease Control and Prevention	Garten Rebecca
A/Hong Kong/26579/2009	EPI_ISL_68772	2009-09-15	Centers for Disease Control and Prevention	Garten Rebecca
A/Haiti/534/2009	EPI_ISL_68773	2009-10-19	Centers for Disease Control and Prevention	Garten Rebecca
A/Gyeongnam/11177/2009	EPI_ISL_69007	2009-11-02	Centers for Disease Control and Prevention	Garten Rebecca
A/Puerto Rico/51/2009	EPI_ISL_69029	2009-12-06	Centers for Disease Control and Prevention	Garten Rebecca
A/ENG/204/2009	EPI_ISL_69033	2009-04 (Day unknown)	Centre for Infections, Health Protection Agency	Galiano Monica
A/ENG/256/2009	EPI_ISL_69034	2009-05 (Day unknown)	Centre for Infections, Health Protection Agency	Galiano Monica
A/ENG/264/2009	EPI_ISL_69035	2009-05 (Day unknown)	Centre for Infections, Health Protection Agency	Galiano Monica
A/ENG/202/2009	EPI_ISL_69036	2009-04 (Day unknown)	Centre for Infections, Health Protection Agency	Galiano Monica
A/Eng/XFL00481/2009	EPI_ISL_69037	2009-05 (Day unknown)	Centre for Infections, Health Protection Agency	Galiano Monica
A/ENG/265/2009	EPI_ISL_69038	2009-05 (Day unknown)	Centre for Infections, Health Protection Agency	Galiano Monica
A/Eng/91800799/2009	EPI_ISL_69039	2009-04 (Day unknown)	Centre for Infections, Health Protection Agency	Galiano Monica
A/ENG/205/2009	EPI_ISL_69040	2009-04 (Day unknown)	Centre for Infections, Health Protection Agency	Galiano Monica
A/ENG/201/2009	EPI_ISL_69041	2009-05 (Day unknown)	Centre for Infections, Health Protection Agency	Galiano Monica
A/ENG/551/2009	EPI_ISL_69042	2009-04 (Day unknown)	Centre for Infections, Health Protection Agency	Galiano Monica
A/ENG/263/2009	EPI_ISL_69043	2009-05 (Day unknown)	Centre for Infections, Health Protection Agency	Galiano Monica
A/ENG/247/2009	EPI_ISL_69044	2009-05 (Day unknown)	Centre for Infections, Health Protection Agency	Galiano Monica
A/ENG/541/2009	EPI_ISL_69045	2009-06 (Day unknown)	Centre for Infections, Health Protection Agency	Galiano Monica
A/ENG/389/2009	EPI_ISL_69046	2009-06 (Day unknown)	Centre for Infections, Health Protection Agency	Galiano Monica
A/ENG/392/2009	EPI_ISL_69047	2009-06 (Day unknown)	Centre for Infections, Health Protection Agency	Galiano Monica
A/ENG/398/2009	EPI_ISL_69048	2009-06 (Day unknown)	Centre for Infections, Health Protection Agency	Galiano Monica
A/ENG/411/2009	EPI_ISL_69049	2009-06 (Day unknown)	Centre for Infections, Health Protection Agency	Galiano Monica
A/ENG/434/2009	EPI_ISL_69050	2009-06 (Day unknown)	Centre for Infections, Health Protection Agency	Galiano Monica
A/Eng/91800797/2009	EPI_ISL_69051	2009-04 (Day unknown)	Centre for Infections, Health Protection Agency	Galiano Monica
A/Eng/XFL00137/2009	EPI_ISL_69052	2009-04 (Day unknown)	Centre for Infections, Health Protection Agency	Galiano Monica
A/District of Columbia/13/2009	EPI_ISL_70260	2009-11-06	Centers for Disease Control and Prevention	Garten Rebecca
A/Kansas/26/2009	EPI_ISL_70262	2009-11-03	Centers for Disease Control and Prevention	Garten Rebecca
A/Montana/23/2009	EPI_ISL_70263	2009-10-22	Centers for Disease Control and Prevention	Garten Rebecca
A/Colorado/15/2009	EPI_ISL_68777	2009-11-24	Centers for Disease Control and Prevention	Garten Rebecca
A/Kaliningrad/01/2009	EPI_ISL_70267	2009-11-02	Centers for Disease Control and Prevention	Garten Rebecca
A/St Petersburg/59/2009	EPI_ISL_70268	2009-11-30	Centers for Disease Control and Prevention	Garten Rebecca
A/Belgorod/01/2009	EPI_ISL_70269	2009-11-30	Centers for Disease Control and Prevention	Garten Rebecca
A/Belgorod/05/2009	EPI_ISL_70270	2009-11-30	Centers for Disease Control and Prevention	Garten Rebecca
A/Voronezh/01/2009	EPI_ISL_70271	2009-11-30	Centers for Disease Control and Prevention	Garten Rebecca
A/Arkansas/09/2009	EPI_ISL_70273	2009-11-13	Centers for Disease Control and Prevention	Garten Rebecca
A/Hong Kong/34360/2009	EPI_ISL_70279	2009-11-21	Centers for Disease Control and Prevention	Garten Rebecca
A/AICHI/1172/2009	EPI_ISL_70286	2009-12-06	National Institute of Infectious Diseases (NIID)	Xu Hong
A/Bayan-ulgii/9912/2009	EPI_ISL_70287	2009-12-09	National Institute of Infectious Diseases (NIID)	Xu Hong
A/HIROSHIMA-C/1/2010	EPI_ISL_70288	2010-01-04	National Institute of Infectious Diseases (NIID)	Xu Hong
A/NIIGATA-C/106/2009	EPI_ISL_70289	2009-11-09	National Institute of Infectious Diseases (NIID)	Xu Hong
A/OITA/1/2010	EPI_ISL_70290	2010-01-04	National Institute of Infectious Diseases (NIID)	Xu Hong
A/Unmugobi/9586/2009	EPI_ISL_70291	2009-11-26	National Institute of Infectious Diseases (NIID)	Xu Hong
A/Unmugobi/9739/2009	EPI_ISL_70292	2009-12-05	National Institute of Infectious Diseases (NIID)	Xu Hong
A/YOKOHAMA/1563/2009	EPI_ISL_70293	2009-11-25	National Institute of Infectious Diseases (NIID)	Xu Hong
A/Peru/8409/2009	EPI_ISL_70317	2009-11-17	Centers for Disease Control and Prevention	Garten Rebecca
A/Colombia/4117/2009	EPI_ISL_70318	2009-10-12	Centers for Disease Control and Prevention	Garten Rebecca
A/Bangladesh/3009/2009	EPI_ISL_70319	2009-12-19	Centers for Disease Control and Prevention	Garten Rebecca
A/Peru/8109/2009	EPI_ISL_70320	2009-09-01	Centers for Disease Control and Prevention	Garten Rebecca
A/Bangladesh/2872/2009	EPI_ISL_70322	2009-10-21	Centers for Disease Control and Prevention	Garten Rebecca
A/Taiwan/1127/2009	EPI_ISL_70324	2009-11-09	Centers for Disease Control and Prevention	Garten Rebecca
A/Mexico/476/2009	EPI_ISL_70328	2009-11-18	Centers for Disease Control and Prevention	Garten Rebecca
A/Mexico/1138/2009	EPI_ISL_70336	2009-10-26	Centers for Disease Control and Prevention	Garten Rebecca
A/Guangdong-Xinxing/Swl1621/2009	EPI_ISL_70339	2009-11-20	Centers for Disease Control and Prevention	Garten Rebecca
A/Kobe/92297/2009	EPI_ISL_70340	2009-10-13	Centers for Disease Control and Prevention	Garten Rebecca
A/Hebei-Yuhua/Swl1441/2009	EPI_ISL_70341	2009-12-04	Centers for Disease Control and Prevention	Garten Rebecca
A/Belarus/24/2009	EPI_ISL_70344	2009-10-07	National Institute for Medical Research	Gregory Vicky
A/Belarus/94/2009	EPI_ISL_70345	2009-09-02	National Institute for Medical Research	Gregory Vicky
A/Lisboa/99/2009	EPI_ISL_70346	2009-11-02	National Institute for Medical Research	Gregory Vicky
A/Athens/16606/2009	EPI_ISL_70347	2009-12-26	National Institute for Medical Research	Gregory Vicky
A/Madagascar/10201/2009	EPI_ISL_70349	2009-12-17	National Institute for Medical Research	Gregory Vicky
A/Egypt-Vacsera/138/2009	EPI_ISL_70350	2009-12 (Day unknown)	National Institute for Medical Research	Gregory Vicky
A/Egypt-Vacsera162/2009	EPI_ISL_70351	2009-12 (Day unknown)	National Institute for Medical Research	Gregory Vicky
A/Israel/S 2942/2009	EPI_ISL_70352	2009-12 (Day unknown)	National Institute for Medical Research	Gregory Vicky
A/Israel/MF 6290/2009	EPI_ISL_70353	2009-08 (Day unknown)	National Institute for Medical Research	Gregory Vicky
A/Macedonia/24/2010	EPI_ISL_70354	2010-01-18	National Institute for Medical Research	Gregory Vicky
A/Macedonia/26/2010	EPI_ISL_70355	2010-01-12	National Institute for Medical Research	Gregory Vicky
A/Macedonia/7/2010	EPI_ISL_70356	2010-01-08	National Institute for Medical Research	Gregory Vicky
A/Cyprus/5494/2009	EPI_ISL_70357	2009-12-14	National Institute for Medical Research	Gregory Vicky
A/Bosnia/1250/2009	EPI_ISL_70358	2009 (Month and day unknown)	National Institute for Medical Research	Gregory Vicky
A/Bosnia/1189/2009	EPI_ISL_70359	2009 (Month and day unknown)	National Institute for Medical Research	Gregory Vicky
A/Bosnia/1208/2009	EPI_ISL_70360	2009 (Month and day unknown)	National Institute for Medical Research	Gregory Vicky
A/Bosnia/960/2009	EPI_ISL_70361	2009 (Month and day unknown)	National Institute for Medical Research	Gregory Vicky
A/Bosnia/311/2009	EPI_ISL_70362	2009 (Month and day unknown)	National Institute for Medical Research	Gregory Vicky
A/Bosnia/531/2009	EPI_ISL_70363	2009 (Month and day unknown)	National Institute for Medical Research	Gregory Vicky
A/AICHI/1210/2009	EPI_ISL_70458	2009-11-24	National Institute of Infectious Diseases (NIID)	Anraku Akane
A/MIYAZAKI/111/2009	EPI_ISL_70463	2009-11-17	National Institute of Infectious Diseases (NIID)	Anraku Akane
A/SAITAMA/374/2009	EPI_ISL_70464	2009-12-07	National Institute of Infectious Diseases (NIID)	Anraku Akane
A/SAITAMA/408/2009	EPI_ISL_70465	2009-11-13	National Institute of Infectious Diseases (NIID)	Anraku Akane
A/SAPPORO/576/2009	EPI_ISL_70466	2009-11-18	National Institute of Infectious Diseases (NIID)	Anraku Akane
A/TOCHIGI/373/2009	EPI_ISL_70467	2009-11-07	National Institute of Infectious Diseases (NIID)	Anraku Akane
A/TOCHIGI/471/2009	EPI_ISL_70468	2009-11-21	National Institute of Infectious Diseases (NIID)	Anraku Akane
A/TOCHIGI/609/2009	EPI_ISL_70469	2009-12-15	National Institute of Infectious Diseases (NIID)	Anraku Akane
A/WAKAYAMA-C/1/2010	EPI_ISL_70470	2010-01-06	National Institute of Infectious Diseases (NIID)	Anraku Akane
A/WAKAYAMA/291/2009	EPI_ISL_70471	2009-11-20	National Institute of Infectious Diseases (NIID)	Anraku Akane
A/YAMAGATA/534/2009	EPI_ISL_70472	2009-11-16	National Institute of Infectious Diseases (NIID)	Anraku Akane
A/YOKOHAMA/1538/2009	EPI_ISL_70473	2009-11-24	National Institute of Infectious Diseases (NIID)	Anraku Akane
A/Guangdong/1201/2009	EPI_ISL_70628	2009-10-20	Other Database Import	EpiFluDB
A/Germany-MV/HGW4/09	EPI_ISL_71225	2009-12 (Day unknown)	Friedrich-Loeffler-Institut	Starick Elke
A/Germany-MV/HGW6/09	EPI_ISL_71226	2009-12 (Day unknown)	Friedrich-Loeffler-Institut	Starick Elke
A/Germany-BY/74/09	EPI_ISL_71227	2009 (Month and day unknown)	Friedrich-Loeffler-Institut	Starick Elke
A/California/07/09	EPI_ISL_71229	2009 (Month and day unknown)	Friedrich-Loeffler-Institut	Starick Elke
A/Malmoe/1/2010	EPI_ISL_71332	2010-01-01	Swedish Institute for Infectious Disease Control	Brytting Maria
A/Sweden/25/09	EPI_ISL_71337	2009-09-22	Swedish Institute for Infectious Disease Control	Brytting Maria
A/Alaska/47/2009	EPI_ISL_71345	2009-12-04	Centers for Disease Control and Prevention	Garten Rebecca
A/Argentina/8169/2009	EPI_ISL_71348	2009-06-19	Centers for Disease Control and Prevention	Garten Rebecca
A/Bangladesh/2001/2009	EPI_ISL_71354	2009-11-11	Centers for Disease Control and Prevention	Garten Rebecca
A/Dominican Republic/3768/2009	EPI_ISL_71365	2009-12-15	Centers for Disease Control and Prevention	Garten Rebecca
A/Ethiopia/06/2010	EPI_ISL_71366	2010-01-21	Centers for Disease Control and Prevention	Garten Rebecca
A/Ethiopia/45/2010	EPI_ISL_71367	2010-01-06	Centers for Disease Control and Prevention	Garten Rebecca
A/Indiana/16/2009	EPI_ISL_71383	2009-07-03	Centers for Disease Control and Prevention	Garten Rebecca
A/Iraq/4066/2009	EPI_ISL_71385	2009-10-14	Centers for Disease Control and Prevention	Garten Rebecca
A/Japan/4081/2009	EPI_ISL_71386	2009-11-10	Centers for Disease Control and Prevention	Garten Rebecca
A/Peru/6609/2009	EPI_ISL_71417	2009-11-24	Centers for Disease Control and Prevention	Garten Rebecca
A/Uganda/614/2009	EPI_ISL_71429	2009-10-16	Centers for Disease Control and Prevention	Garten Rebecca
A/Washington/70/2009	EPI_ISL_71439	2009-10-12	Centers for Disease Control and Prevention	Garten Rebecca
A/FUKUOKA/1/2010	EPI_ISL_71606	2010-01-04	National Institute of Infectious Diseases (NIID)	Anraku Akane
A/FUKUSHIMA/452/2009	EPI_ISL_71607	2009-11-25	National Institute of Infectious Diseases (NIID)	Anraku Akane
A/HYOGO/2003/2009	EPI_ISL_71608	2009-12-09	National Institute of Infectious Diseases (NIID)	Anraku Akane
A/KITAKYUSYU/4/2010	EPI_ISL_71609	2010-02-09	National Institute of Infectious Diseases (NIID)	Anraku Akane
A/KOBE/92495/2009	EPI_ISL_71610	2009-10-30	National Institute of Infectious Diseases (NIID)	Anraku Akane
A/MIE/100/2009	EPI_ISL_71611	2009-10-19	National Institute of Infectious Diseases (NIID)	Anraku Akane
A/SAITAMA/396/2009	EPI_ISL_71612	2009-11-30	National Institute of Infectious Diseases (NIID)	Anraku Akane
A/SHIZUOKA-C/172/2009	EPI_ISL_71613	2009-05-31	National Institute of Infectious Diseases (NIID)	Anraku Akane
A/SHIZUOKA-C/270/2009	EPI_ISL_71614	2009-11-04	National Institute of Infectious Diseases (NIID)	Anraku Akane
A/TOCHIGI/612/2009	EPI_ISL_71615	2009-12-16	National Institute of Infectious Diseases (NIID)	Anraku Akane
A/TOKYO/91256/2009	EPI_ISL_71616	2009-09-07	National Institute of Infectious Diseases (NIID)	Anraku Akane
A/TOTTORI/225/2009	EPI_ISL_71617	2009-12-18	National Institute of Infectious Diseases (NIID)	Anraku Akane
A/YAMAGATA/29/2010	EPI_ISL_71618	2010-01-15	National Institute of Infectious Diseases (NIID)	Anraku Akane
A/NIIGATA/16/2010	EPI_ISL_71621	2009-12-28	National Institute of Infectious Diseases (NIID)	Anraku Akane
A/NIIGATA/19/2010	EPI_ISL_71622	2009-12-31	National Institute of Infectious Diseases (NIID)	Anraku Akane
A/Korea/3623/2009	EPI_ISL_71960	2009-11-09	Centers for Disease Control and Prevention	Garten Rebecca
A/South Carolina/47/2009	EPI_ISL_71963	2009-11-05	Centers for Disease Control and Prevention	Garten Rebecca
A/Sichuanwenjiang/SWL456/2009	EPI_ISL_73345	2009-11-06	Other Database Import	EpiFluDB
A/Norway/3206/2009	EPI_ISL_69027	2009 (Month and day unknown)	Centers for Disease Control and Prevention	Garten Rebecca
A/California/05/2010	EPI_ISL_73401	2010-03-04	Centers for Disease Control and Prevention	Garten Rebecca
A/Chile/945/2009	EPI_ISL_73419	2009-05-30	Centers for Disease Control and Prevention	Garten Rebecca
A/New Zealand/871/2009	EPI_ISL_73420	2009-06-13	Centers for Disease Control and Prevention	Garten Rebecca
A/Mexico/1650/2009	EPI_ISL_73421	2009-09-17	Centers for Disease Control and Prevention	Garten Rebecca
A/Texas/JMS402/2009	EPI_ISL_73530	2010-01-04	Other Database Import	EpiFluDB
A/Texas/JMS404/2009	EPI_ISL_73531	2010-01-08	Other Database Import	EpiFluDB
A/Texas/JMS405/2009	EPI_ISL_73532	2010-01-09	Other Database Import	EpiFluDB
A/Texas/JMS406/2009	EPI_ISL_73533	2010-01-10	Other Database Import	EpiFluDB
A/Texas/JMS407/2009	EPI_ISL_73534	2010-01-11	Other Database Import	EpiFluDB
A/Texas/JMS408/2009	EPI_ISL_73535	2010-01-12	Other Database Import	EpiFluDB
A/Texas/JMS409/2009	EPI_ISL_73536	2010-01-20	Other Database Import	EpiFluDB
A/Texas/JMS410/2009	EPI_ISL_73537	2010-01-22	Other Database Import	EpiFluDB
A/Texas/JMS411/2009	EPI_ISL_73538	2010-01-25	Other Database Import	EpiFluDB
A/Texas/JMS412/2009	EPI_ISL_73539	2010-02-01	Other Database Import	EpiFluDB
A/Texas/JMS413/2009	EPI_ISL_73540	2010-02-03	Other Database Import	EpiFluDB
A/Texas/JMS414/2009	EPI_ISL_73541	2010-02-04	Other Database Import	EpiFluDB
A/Texas/JMS415/2009	EPI_ISL_73542	2010-02-06	Other Database Import	EpiFluDB
A/Tianjin/SWL1/2009	EPI_ISL_73543	2009-06-08	WHO Chinese National Influenza Center	Lan Yu
A/Zhejiang/SWL2/2009	EPI_ISL_73544	2009-05-31	WHO Chinese National Influenza Center	Lan Yu
A/Jiangxi/SWL1/2009	EPI_ISL_73545	2009-06-10	WHO Chinese National Influenza Center	Lan Yu
A/Hubei/SWL1/2009	EPI_ISL_73546	2009-05-30	WHO Chinese National Influenza Center	Lan Yu
A/Beijing/SWL6/2009	EPI_ISL_73547	2009-05-30	WHO Chinese National Influenza Center	Lan Yu
A/Guizhou/SWL1/2009	EPI_ISL_73548	2009-06-10	WHO Chinese National Influenza Center	Lan Yu
A/Hainan/SWL1/2009	EPI_ISL_73549	2009-06-10	WHO Chinese National Influenza Center	Lan Yu
A/Shanxi/SWL1/2009	EPI_ISL_73550	2009-06-03	WHO Chinese National Influenza Center	Lan Yu
A/Shanghai/SWL4/2009	EPI_ISL_73551	2009-05-31	WHO Chinese National Influenza Center	Lan Yu
A/Shanghai/SWL5/2009	EPI_ISL_73552	2009-06-01	WHO Chinese National Influenza Center	Lan Yu
A/Shanghai/SWL6/2009	EPI_ISL_73553	2009-05-28	WHO Chinese National Influenza Center	Lan Yu
A/Shanghai/SWL7/2009	EPI_ISL_73554	2009-06-01	WHO Chinese National Influenza Center	Lan Yu
A/Liaoning/SWL1/2009	EPI_ISL_73555	2009-06-11	WHO Chinese National Influenza Center	Lan Yu
A/Tianjin/SWL2/2009	EPI_ISL_73556	2009-06-10	WHO Chinese National Influenza Center	Lan Yu
A/Yunnan/SWL1/2009	EPI_ISL_73557	2009-06-12	WHO Chinese National Influenza Center	Lan Yu
A/Anhui/SWL1/2009	EPI_ISL_73558	2009-06-18	WHO Chinese National Influenza Center	Lan Yu
A/Chongqing/SWL1/2009	EPI_ISL_73559	2009-06-17	WHO Chinese National Influenza Center	Lan Yu
A/Guangxi/SWL1/2009	EPI_ISL_73560	2009-06-13	WHO Chinese National Influenza Center	Lan Yu
A/Hainan/SWL2/2009	EPI_ISL_73561	2009-06-12	WHO Chinese National Influenza Center	Lan Yu
A/Hebei/SWL1/2009	EPI_ISL_73563	2009-06-21	WHO Chinese National Influenza Center	Lan Yu
A/Jilin/SWL1/2009	EPI_ISL_73564	2009-06-22	WHO Chinese National Influenza Center	Lan Yu
A/Shaanxi/SWL1/2009	EPI_ISL_73565	2009-06-24	WHO Chinese National Influenza Center	Lan Yu
A/Hunan/SWL5/2009	EPI_ISL_73566	2009-06-21	WHO Chinese National Influenza Center	Lan Yu
A/Hunan/SWL4/2009	EPI_ISL_73567	2009-06-19	WHO Chinese National Influenza Center	Lan Yu
A/Jilin/SWL2/2009	EPI_ISL_73568	2009-06-26	WHO Chinese National Influenza Center	Lan Yu
A/Hunan/SWL6/2009	EPI_ISL_73569	2009-06-20	WHO Chinese National Influenza Center	Lan Yu
A/Hunan/SWL9/2009	EPI_ISL_73570	2009-06-22	WHO Chinese National Influenza Center	Lan Yu
A/Hunan/SWL12/2009	EPI_ISL_73571	2009-06-26	WHO Chinese National Influenza Center	Lan Yu
A/Hainan/SWL6/2009	EPI_ISL_73572	2009-06-29	WHO Chinese National Influenza Center	Lan Yu
A/Shanghai/SWL120/2009	EPI_ISL_73573	2009-06-01	WHO Chinese National Influenza Center	Lan Yu
A/Shanghai/SWL119/2009	EPI_ISL_73574	2009-06-02	WHO Chinese National Influenza Center	Lan Yu
A/Hainan/SWL5/2009	EPI_ISL_73575	2009-06-27	WHO Chinese National Influenza Center	Lan Yu
A/Shanghai/SWL121/2009	EPI_ISL_73576	2009-06-02	WHO Chinese National Influenza Center	Lan Yu
A/Heilongjiang/SWL1/2009	EPI_ISL_73577	2009-07-13	WHO Chinese National Influenza Center	Lan Yu
A/Guangdong/SWL27/2009	EPI_ISL_73578	2009-06-26	WHO Chinese National Influenza Center	Lan Yu
A/Jiangxi/SWL2/2009	EPI_ISL_73579	2009-07-06	WHO Chinese National Influenza Center	Lan Yu
A/Hainan/SWL14/2009	EPI_ISL_73580	2009-07-03	WHO Chinese National Influenza Center	Lan Yu
A/Henan/SWL14/2009	EPI_ISL_73581	2009-07-17	WHO Chinese National Influenza Center	Lan Yu
A/Jiangxi/SWL8/2009	EPI_ISL_73582	2009-07-12	WHO Chinese National Influenza Center	Lan Yu
A/Hunan/SWL18/2009	EPI_ISL_73583	2009-07-14	WHO Chinese National Influenza Center	Lan Yu
A/Guangdong/SWL30/2009	EPI_ISL_73584	2009-08-08	WHO Chinese National Influenza Center	Lan Yu
A/Guangdong/SWL28/2009	EPI_ISL_73585	2009-08-08	WHO Chinese National Influenza Center	Lan Yu
A/Xizang/SWL1/2009	EPI_ISL_73586	2009-09-02	WHO Chinese National Influenza Center	Lan Yu
A/Xizang/SWL2/2009	EPI_ISL_73587	2009-09-02	WHO Chinese National Influenza Center	Lan Yu
A/Ningxia/SWL2/2009	EPI_ISL_73588	2009-09-03	WHO Chinese National Influenza Center	Lan Yu
A/Xinjiang/SWL1/2009	EPI_ISL_73589	2009-09-03	WHO Chinese National Influenza Center	Lan Yu
A/Henan/SWL19/2009	EPI_ISL_73590	2009-08-29	WHO Chinese National Influenza Center	Lan Yu
A/Shanghai/SWL1075/2009	EPI_ISL_73591	2009-07-01	WHO Chinese National Influenza Center	Lan Yu
A/Qinghai/SWL3/2009	EPI_ISL_73592	2009-09-01	WHO Chinese National Influenza Center	Lan Yu
A/Qinghai/SWL2/2009	EPI_ISL_73593	2009-09-01	WHO Chinese National Influenza Center	Lan Yu
A/Qinghai/SWL1/2009	EPI_ISL_73594	2009-09-01	WHO Chinese National Influenza Center	Lan Yu
A/Beijing-Haidian/SWL1135/2009	EPI_ISL_73595	2009-09-01	WHO Chinese National Influenza Center	Lan Yu
A/Beijing/SWL14/2009	EPI_ISL_73596	2009-09-01	WHO Chinese National Influenza Center	Lan Yu
A/Beijing/SWL15/2009	EPI_ISL_73597	2009-09-01	WHO Chinese National Influenza Center	Lan Yu
A/Beijing/SWL19/2009	EPI_ISL_73598	2009-09-01	WHO Chinese National Influenza Center	Lan Yu
A/Beijing/SWL17/2009	EPI_ISL_73599	2009-09-01	WHO Chinese National Influenza Center	Lan Yu
A/Beijing/SWL18/2009	EPI_ISL_73600	2009-09-01	WHO Chinese National Influenza Center	Lan Yu
A/Beijing/SWL16/2009	EPI_ISL_73601	2009-09-01	WHO Chinese National Influenza Center	Lan Yu
A/Jiangsu/SWL1/2009	EPI_ISL_73602	2009-06-11	WHO Chinese National Influenza Center	Lan Yu
A/Bayern/107/2009	EPI_ISL_73684	2009-11-13	Robert Koch-Institute	Biere Barbara
A/Bayern/154/2009	EPI_ISL_73685	2009-11-27	Robert Koch-Institute	Biere Barbara
A/Bayern/73/2009	EPI_ISL_73687	2009-08-07	Robert Koch-Institute	Biere Barbara
A/Bayern/75/2009	EPI_ISL_73688	2009-09-20	Robert Koch-Institute	Biere Barbara
A/Bayern/79/2009	EPI_ISL_73689	2009-10-26	Robert Koch-Institute	Biere Barbara
A/Bayern/84/2009	EPI_ISL_73690	2009-11-02	Robert Koch-Institute	Biere Barbara
A/Bayern/96/2009	EPI_ISL_73691	2009-10-22	Robert Koch-Institute	Biere Barbara
A/Brandenburg/24/2009	EPI_ISL_73692	2009-10-11	Robert Koch-Institute	Biere Barbara
A/Brandenburg/28/2009	EPI_ISL_73693	2009 (Month and day unknown)	Robert Koch-Institute	Biere Barbara
A/Brandenburg/34/2009	EPI_ISL_73694	2009-07-20	Robert Koch-Institute	Biere Barbara
A/Brandenburg/37/2009	EPI_ISL_73695	2009-07-27	Robert Koch-Institute	Biere Barbara
A/Brandenburg/38/2009	EPI_ISL_73696	2009-08-01	Robert Koch-Institute	Biere Barbara
A/Brandenburg/42/2009	EPI_ISL_73697	2009-08-22	Robert Koch-Institute	Biere Barbara
A/Brandenburg/43/2009	EPI_ISL_73698	2009-10-18	Robert Koch-Institute	Biere Barbara
A/Berlin/121/2009	EPI_ISL_73699	2009-11-18	Robert Koch-Institute	Biere Barbara
A/Berlin/130/2009	EPI_ISL_73700	2009-11-22	Robert Koch-Institute	Biere Barbara
A/Berlin/147/2009	EPI_ISL_73701	2009-10-22	Robert Koch-Institute	Biere Barbara
A/Berlin/164/2009	EPI_ISL_73702	2009-12-17	Robert Koch-Institute	Biere Barbara
A/Berlin/187/2009	EPI_ISL_73703	2009-12-14	Robert Koch-Institute	Biere Barbara
A/Berlin/210/2009	EPI_ISL_73704	2009-11-16	Robert Koch-Institute	Biere Barbara
A/Berlin/74/2009	EPI_ISL_73705	2009-07-21	Robert Koch-Institute	Biere Barbara
A/Berlin/78/2009	EPI_ISL_73706	2009-07-26	Robert Koch-Institute	Biere Barbara
A/Berlin/79/2009	EPI_ISL_73707	2009-08-03	Robert Koch-Institute	Biere Barbara
A/Berlin/83/2009	EPI_ISL_73708	2009-08-25	Robert Koch-Institute	Biere Barbara
A/Berlin/88/2009	EPI_ISL_73709	2009-10-19	Robert Koch-Institute	Biere Barbara
A/Berlin/97/2009	EPI_ISL_73710	2009-10-27	Robert Koch-Institute	Biere Barbara
A/Bremen/18/2009	EPI_ISL_73711	2009-11-09	Robert Koch-Institute	Biere Barbara
A/Baden-Wuerttemberg/459/2009	EPI_ISL_73713	2009-07-07	Robert Koch-Institute	Biere Barbara
A/Baden-Wuerttemberg/462/2009	EPI_ISL_73714	2009-07-21	Robert Koch-Institute	Biere Barbara
A/Baden-Wuerttemberg/490/2009	EPI_ISL_73715	2009-11-23	Robert Koch-Institute	Biere Barbara
A/Baden-Wuerttemberg/511/2009	EPI_ISL_73716	2009-11-16	Robert Koch-Institute	Biere Barbara
A/Hamburg/14/2009	EPI_ISL_73717	2009-11-27	Robert Koch-Institute	Biere Barbara
A/Hamburg/6/2009	EPI_ISL_73718	2009-06-08	Robert Koch-Institute	Biere Barbara
A/Hessen/47/2009	EPI_ISL_73719	2009-07-06	Robert Koch-Institute	Biere Barbara
A/Hessen/48/2009	EPI_ISL_73720	2009-07-28	Robert Koch-Institute	Biere Barbara
A/Hessen/61/2009	EPI_ISL_73721	2009-11-16	Robert Koch-Institute	Biere Barbara
A/Mecklenburg-Vorpommern/10/2009	EPI_ISL_73722	2009-12-14	Robert Koch-Institute	Biere Barbara
A/Mecklenburg-Vorpommern/11/2009	EPI_ISL_73723	2009-12-22	Robert Koch-Institute	Biere Barbara
A/Mecklenburg-Vorpommern/1/2009	EPI_ISL_73724	2009-07-23	Robert Koch-Institute	Biere Barbara
A/Mecklenburg-Vorpommern/6/2009	EPI_ISL_73725	2009-12-13	Robert Koch-Institute	Biere Barbara
A/Nordrhein-Westfalen/106/2009	EPI_ISL_73726	2009-10-29	Robert Koch-Institute	Biere Barbara
A/Nordrhein-Westfalen/113/2009	EPI_ISL_73727	2009-11-02	Robert Koch-Institute	Biere Barbara
A/Nordrhein-Westfalen/137/2009	EPI_ISL_73728	2009-11-21	Robert Koch-Institute	Biere Barbara
A/Nordrhein-Westfalen/152/2009	EPI_ISL_73729	2009-11-24	Robert Koch-Institute	Biere Barbara
A/Nordrhein-Westfalen/184/2009	EPI_ISL_73730	2009-12-09	Robert Koch-Institute	Biere Barbara
A/Nordrhein-Westfalen/74/2009	EPI_ISL_73731	2009-07-20	Robert Koch-Institute	Biere Barbara
A/Nordrhein-Westfalen/87/2009	EPI_ISL_73732	2009-07-17	Robert Koch-Institute	Biere Barbara
A/Nordrhein-Westfalen/94/2009	EPI_ISL_73733	2009 (Month and day unknown)	Robert Koch-Institute	Biere Barbara
A/Niedersachsen/104/2009	EPI_ISL_73735	2009-07-05	Robert Koch-Institute	Biere Barbara
A/Niedersachsen/109/2009	EPI_ISL_73736	2009-07-06	Robert Koch-Institute	Biere Barbara
A/Niedersachsen/134/2009	EPI_ISL_73737	2009-07-08	Robert Koch-Institute	Biere Barbara
A/Niedersachsen/188/2009	EPI_ISL_73738	2009-07-12	Robert Koch-Institute	Biere Barbara
A/Niedersachsen/216/2009	EPI_ISL_73739	2009-07-14	Robert Koch-Institute	Biere Barbara
A/Niedersachsen/330/2009	EPI_ISL_73740	2009-07-20	Robert Koch-Institute	Biere Barbara
A/Niedersachsen/336/2009	EPI_ISL_73741	2009-07-27	Robert Koch-Institute	Biere Barbara
A/Niedersachsen/343/2009	EPI_ISL_73742	2009-10-27	Robert Koch-Institute	Biere Barbara
A/Niedersachsen/352/2009	EPI_ISL_73743	2009-11-05	Robert Koch-Institute	Biere Barbara
A/Niedersachsen/84/2009	EPI_ISL_73744	2009 (Month and day unknown)	Robert Koch-Institute	Biere Barbara
A/Niedersachsen/850/2009	EPI_ISL_73745	2009-12-04	Robert Koch-Institute	Biere Barbara
A/Niedersachsen/866/2009	EPI_ISL_73746	2009-11-27	Robert Koch-Institute	Biere Barbara
A/Niedersachsen/87/2009	EPI_ISL_73747	2009 (Month and day unknown)	Robert Koch-Institute	Biere Barbara
A/Niedersachsen/88/2009	EPI_ISL_73748	2009 (Month and day unknown)	Robert Koch-Institute	Biere Barbara
A/Niedersachsen/91/2009	EPI_ISL_73749	2009-07-02	Robert Koch-Institute	Biere Barbara
A/Niedersachsen/92/2009	EPI_ISL_73750	2009-07-03	Robert Koch-Institute	Biere Barbara
A/Rheinland-Pfalz/41/2009	EPI_ISL_73751	2009-07-06	Robert Koch-Institute	Biere Barbara
A/Rheinland-Pfalz/43/2009	EPI_ISL_73752	2009-08-04	Robert Koch-Institute	Biere Barbara
A/Rheinland-Pfalz/81/2009	EPI_ISL_73753	2009-11-23	Robert Koch-Institute	Biere Barbara
A/Rheinland-Pfalz/86/2009	EPI_ISL_73754	2009-12-07	Robert Koch-Institute	Biere Barbara
A/Saarland/16/2009	EPI_ISL_73755	2009-12-15	Robert Koch-Institute	Biere Barbara
A/Saarland/3/2009	EPI_ISL_73756	2009 (Month and day unknown)	Robert Koch-Institute	Biere Barbara
A/Sachsen/129/2009	EPI_ISL_73757	2009-11-16	Robert Koch-Institute	Biere Barbara
A/Sachsen/154/2009	EPI_ISL_73758	2009-12-08	Robert Koch-Institute	Biere Barbara
A/Sachsen/156/2009	EPI_ISL_73759	2009-11-12	Robert Koch-Institute	Biere Barbara
A/Sachsen/180/2009	EPI_ISL_73760	2009-12-02	Robert Koch-Institute	Biere Barbara
A/Sachsen/93/2009	EPI_ISL_73761	2009-07-03	Robert Koch-Institute	Biere Barbara
A/Sachsen/97/2009	EPI_ISL_73762	2009-11-30	Robert Koch-Institute	Biere Barbara
A/Sachsen-Anhalt/117/2009	EPI_ISL_73763	2009-07-15	Robert Koch-Institute	Biere Barbara
A/Sachsen-Anhalt/121/2009	EPI_ISL_73764	2009-07-20	Robert Koch-Institute	Biere Barbara
A/Sachsen-Anhalt/127/2009	EPI_ISL_73765	2009-07-31	Robert Koch-Institute	Biere Barbara
A/Sachsen-Anhalt/134/2009	EPI_ISL_73766	2009-08-20	Robert Koch-Institute	Biere Barbara
A/Sachsen-Anhalt/135/2009	EPI_ISL_73767	2009-08-20	Robert Koch-Institute	Biere Barbara
A/Sachsen-Anhalt/137/2009	EPI_ISL_73768	2009-08-23	Robert Koch-Institute	Biere Barbara
A/Sachsen-Anhalt/138/2009	EPI_ISL_73769	2009-08-21	Robert Koch-Institute	Biere Barbara
A/Sachsen-Anhalt/144/2009	EPI_ISL_73770	2009-08-25	Robert Koch-Institute	Biere Barbara
A/Sachsen-Anhalt/178/2009	EPI_ISL_73771	2009 (Month and day unknown)	Robert Koch-Institute	Biere Barbara
A/Schleswig-Holstein/13/2009	EPI_ISL_73772	2009 (Month and day unknown)	Robert Koch-Institute	Biere Barbara
A/Schleswig-Holstein/16/2009	EPI_ISL_73773	2009-08-14	Robert Koch-Institute	Biere Barbara
A/Thueringen/173/2009	EPI_ISL_73774	2009-06-18	Robert Koch-Institute	Biere Barbara
A/Thueringen/176/2009	EPI_ISL_73775	2009-10-17	Robert Koch-Institute	Biere Barbara
A/Thueringen/189/2009	EPI_ISL_73776	2009-11-24	Robert Koch-Institute	Biere Barbara
A/Thueringen/201/2009	EPI_ISL_73777	2009-11-30	Robert Koch-Institute	Biere Barbara
A/Thueringen/227/2009	EPI_ISL_73778	2009-11-17	Robert Koch-Institute	Biere Barbara
A/Baden-Wuerttemberg/10/2010	EPI_ISL_73779	2010-01-14	Robert Koch-Institute	Biere Barbara
A/Baden-Wuerttemberg/4/2010	EPI_ISL_73780	2010 (Month and day unknown)	Robert Koch-Institute	Biere Barbara
A/Baden-Wuerttemberg/8/2010	EPI_ISL_73781	2010-01-07	Robert Koch-Institute	Biere Barbara
A/Sachsen/4/2010	EPI_ISL_73782	2010 (Month and day unknown)	Robert Koch-Institute	Biere Barbara
A/New Zealand/874/2009	EPI_ISL_73790	2009-06-12	Centers for Disease Control and Prevention	Garten Rebecca
A/Taiwan/953/2009	EPI_ISL_71421	2009-10-02	Centers for Disease Control and Prevention	Garten Rebecca
A/Puerto Rico/20/2009	EPI_ISL_73800	2009-12-18	Centers for Disease Control and Prevention	Garten Rebecca
A/Texas/JMS401/2009	EPI_ISL_73809	2010-01-03	Other Database Import	EpiFluDB
A/Texas/JMS403/2009	EPI_ISL_73810	2010-01-04	Other Database Import	EpiFluDB
A/South Carolina/34/2009	EPI_ISL_74016	2009-09-04	Centers for Disease Control and Prevention	Garten Rebecca
A/Utah/57/2009	EPI_ISL_69031	2009-11-18	Centers for Disease Control and Prevention	Garten Rebecca
A/Bilthoven/4360900685/2009	EPI_ISL_74035	2009-06-19	RIVM National Institute for Public Health and Environment	Meijer Adam
A/Bilthoven/4310900919/2009	EPI_ISL_74037	2009-07-20	RIVM National Institute for Public Health and Environment	Meijer Adam
A/Bilthoven/4310900926/2009	EPI_ISL_74038	2009-07-21	RIVM National Institute for Public Health and Environment	Meijer Adam
A/Bilthoven/4310901047/2009	EPI_ISL_74039	2009-08-17	RIVM National Institute for Public Health and Environment	Meijer Adam
A/Bilthoven/4310901550/2009	EPI_ISL_74040	2009-10-20	RIVM National Institute for Public Health and Environment	Meijer Adam
A/Bilthoven/4360900340/2009	EPI_ISL_74041	2009-06-11	RIVM National Institute for Public Health and Environment	Meijer Adam
A/Bilthoven/4360901004/2009	EPI_ISL_74042	2009-06-30	RIVM National Institute for Public Health and Environment	Meijer Adam
A/Bilthoven/4360901214/2009	EPI_ISL_74043	2009-07-15	RIVM National Institute for Public Health and Environment	Meijer Adam
A/Bilthoven/4360902294/2009	EPI_ISL_74044	2009-08-12	RIVM National Institute for Public Health and Environment	Meijer Adam
A/Bilthoven/4360902664/2009	EPI_ISL_74045	2009-10-13	RIVM National Institute for Public Health and Environment	Meijer Adam
A/Bilthoven/4360902781/2009	EPI_ISL_74046	2009-10-13	RIVM National Institute for Public Health and Environment	Meijer Adam
A/Bilthoven/4360902795/2009	EPI_ISL_74047	2009-10-17	RIVM National Institute for Public Health and Environment	Meijer Adam
A/Bilthoven/4360902975/2009	EPI_ISL_74048	2009-11-02	RIVM National Institute for Public Health and Environment	Meijer Adam
A/Bilthoven/4360903023/2009	EPI_ISL_74049	2009-11-04	RIVM National Institute for Public Health and Environment	Meijer Adam
A/Bilthoven/4360903089/2009	EPI_ISL_74050	2009-11-02	RIVM National Institute for Public Health and Environment	Meijer Adam
A/Bilthoven/4360903104/2009	EPI_ISL_74051	2009-11-07	RIVM National Institute for Public Health and Environment	Meijer Adam
A/Bilthoven/4360903107/2009	EPI_ISL_74052	2009-11-07	RIVM National Institute for Public Health and Environment	Meijer Adam
A/Bilthoven/4360903108/2009	EPI_ISL_74053	2009-11-09	RIVM National Institute for Public Health and Environment	Meijer Adam
A/Bilthoven/4360903109/2009	EPI_ISL_74054	2009-11-10	RIVM National Institute for Public Health and Environment	Meijer Adam
A/Bilthoven/4360903118/2009	EPI_ISL_74055	2009-11-04	RIVM National Institute for Public Health and Environment	Meijer Adam
A/Bilthoven/4360903119/2009	EPI_ISL_74056	2009-11-10	RIVM National Institute for Public Health and Environment	Meijer Adam
A/Bilthoven/4360903600/2009	EPI_ISL_74057	2009-11-13	RIVM National Institute for Public Health and Environment	Meijer Adam
A/Bilthoven/4360903707/2009	EPI_ISL_74058	2009-11-18	RIVM National Institute for Public Health and Environment	Meijer Adam
A/Bilthoven/4360903728/2009	EPI_ISL_74059	2009-10-10	RIVM National Institute for Public Health and Environment	Meijer Adam
A/Bilthoven/4360903732/2009	EPI_ISL_74060	2009-11-28	RIVM National Institute for Public Health and Environment	Meijer Adam
A/SHIZUOKA-C/247/2009	EPI_ISL_74061	2009-11-08	National Institute of Infectious Diseases (NIID)	Ujike Makoto
A/SAPPORO/31/2010	EPI_ISL_74062	2010-01-19	National Institute of Infectious Diseases (NIID)	Ujike Makoto
A/India/4725/2009	EPI_ISL_70312	2009-06-10	Centers for Disease Control and Prevention	Garten Rebecca
A/Georgia/08/2010	EPI_ISL_74076	2010-02-02	Centers for Disease Control and Prevention	Garten Rebecca
A/Uppsala/1/2009	EPI_ISL_65939	2009-11-13	Swedish Institute for Infectious Disease Control	Brytting Maria
A/Uppsala/2/2009	EPI_ISL_74173	2009-11-12	Swedish Institute for Infectious Disease Control	Brytting Maria
A/Iran/572/2009	EPI_ISL_74436	2009-12 (Day unknown)	National Institute for Medical Research	Gregory Vicky
A/Ghana/FS-1982/2009	EPI_ISL_74438	2009-11-16	National Institute for Medical Research	Gregory Vicky
A/Ghana/FS-2206/2009	EPI_ISL_74439	2009-11-25	National Institute for Medical Research	Gregory Vicky
A/Barcelona/1952/2009	EPI_ISL_74440	2009-11-24	National Institute for Medical Research	Gregory Vicky
A/Barcelona/2120/2009	EPI_ISL_74441	2009-12-16	National Institute for Medical Research	Gregory Vicky
A/Baden-Wurttemberg/502/2009	EPI_ISL_74442	2009-12-06	National Institute for Medical Research	Gregory Vicky
A/Saarland/21/2009	EPI_ISL_74443	2009-12-11	National Institute for Medical Research	Gregory Vicky
A/Albania/2193/2009	EPI_ISL_74444	2009-10-12	National Institute for Medical Research	Gregory Vicky
A/Albania/2385/2009	EPI_ISL_74445	2009-12-18	National Institute for Medical Research	Gregory Vicky
A/Afghanistan/8692/2009	EPI_ISL_74446	2009-11-07	National Institute for Medical Research	Gregory Vicky
A/Afghanistan/6706/2009	EPI_ISL_74447	2009-11-15	National Institute for Medical Research	Gregory Vicky
A/Israel/MF 17568/2009	EPI_ISL_74449	2009-12 (Day unknown)	National Institute for Medical Research	Gregory Vicky
A/Cameroon/463/2009	EPI_ISL_74450	2009-10-09	National Institute for Medical Research	Gregory Vicky
A/Helwan746/2009	EPI_ISL_74451	2009-11-21	National Institute for Medical Research	Gregory Vicky
A/Aswan/2288/2009	EPI_ISL_74452	2009-11-02	National Institute for Medical Research	Gregory Vicky
A/Austria/528378/2009	EPI_ISL_74455	2009-11-19	National Institute for Medical Research	Gregory Vicky
A/Austria/531141/2009	EPI_ISL_74456	2009-12-03	National Institute for Medical Research	Gregory Vicky
A/France/6808/09	EPI_ISL_74457	2009-11 (Day unknown)	National Institute for Medical Research	Gregory Vicky
A/Poland/902/2009	EPI_ISL_74458	2009-11-25	National Institute for Medical Research	Gregory Vicky
A/Poland/922/2009	EPI_ISL_74459	2009-12-02	National Institute for Medical Research	Gregory Vicky
A/Livadia/1851/2010	EPI_ISL_74460	2010-01-26	National Institute for Medical Research	Gregory Vicky
A/Athens/2243/2010	EPI_ISL_74461	2010-02-04	National Institute for Medical Research	Gregory Vicky
A/Pirgos/2277/2010	EPI_ISL_74462	2010-02-04	National Institute for Medical Research	Gregory Vicky
A/Athens/2316/2010	EPI_ISL_74463	2010-02-06	National Institute for Medical Research	Gregory Vicky
A/Bulgaria1323/2009	EPI_ISL_74464	2009-11-03	National Institute for Medical Research	Gregory Vicky
A/Bulgaria1369/2009	EPI_ISL_74465	2009-11-03	National Institute for Medical Research	Gregory Vicky
A/Bulgaria/1642/2009	EPI_ISL_74466	2009-11-10	National Institute for Medical Research	Gregory Vicky
A/Georgia/3856/2009	EPI_ISL_74467	2009-12-13	National Institute for Medical Research	Gregory Vicky
A/Georgia/3862/2009	EPI_ISL_74468	2009-12-13	National Institute for Medical Research	Gregory Vicky
A/Georgia/4282/2009	EPI_ISL_74469	2009-12-17	National Institute for Medical Research	Gregory Vicky
A/Georgia/4483/2009	EPI_ISL_74470	2009-12-21	National Institute for Medical Research	Gregory Vicky
A/Georgia/4484/2009	EPI_ISL_74471	2009-12-21	National Institute for Medical Research	Gregory Vicky
A/Georgia/4573/2009	EPI_ISL_74472	2009-12-23	National Institute for Medical Research	Gregory Vicky
A/Georgia/4802/2009	EPI_ISL_74473	2009-12-27	National Institute for Medical Research	Gregory Vicky
A/Georgia/4805/2009	EPI_ISL_74474	2009-12-27	National Institute for Medical Research	Gregory Vicky
A/Belgium/1048//2009	EPI_ISL_74475	2009-10-30	National Institute for Medical Research	Gregory Vicky
A/Ireland/M79555/2009	EPI_ISL_74476	2009-11-11	National Institute for Medical Research	Gregory Vicky
A/Ireland/M79556/2009	EPI_ISL_74477	2009-11-11	National Institute for Medical Research	Gregory Vicky
A/Ireland/M79355/2009	EPI_ISL_74478	2009-11-10	National Institute for Medical Research	Gregory Vicky
A/Slovenia/5662/2009	EPI_ISL_74479	2009-12 (Day unknown)	National Institute for Medical Research	Gregory Vicky
A/Slovenia/5681/2009	EPI_ISL_74480	2009-12 (Day unknown)	National Institute for Medical Research	Gregory Vicky
A/Slovenia/5711/2009	EPI_ISL_74481	2009-12 (Day unknown)	National Institute for Medical Research	Gregory Vicky
A/Israel/MF4683/2009	EPI_ISL_74482	2009-08 (Day unknown)	National Institute for Medical Research	Gregory Vicky
A/Latvia/12-649/2009	EPI_ISL_74484	2009-12-09	National Institute for Medical Research	Gregory Vicky
A/Latvia/12-1488/2009	EPI_ISL_74485	2009-12-29	National Institute for Medical Research	Gregory Vicky
A/Latvia/12-2498/2009	EPI_ISL_74486	2009-12-07	National Institute for Medical Research	Gregory Vicky
A/Latvia/12-4655/2009	EPI_ISL_74487	2009-12-14	National Institute for Medical Research	Gregory Vicky
A/Iceland/162/2009	EPI_ISL_74488	2009-10-21	National Institute for Medical Research	Gregory Vicky
A/Iceland/173/2009	EPI_ISL_74489	2009-10-28	National Institute for Medical Research	Gregory Vicky
A/Iceland/176/2009	EPI_ISL_74490	2009-11-01	National Institute for Medical Research	Gregory Vicky
A/Iceland/179/2009	EPI_ISL_74491	2009-11-04	National Institute for Medical Research	Gregory Vicky
A/Iceland/180/2009	EPI_ISL_74492	2009-11-04	National Institute for Medical Research	Gregory Vicky
A/Slovenia/4240/2009	EPI_ISL_74493	2009-11 (Day unknown)	National Institute for Medical Research	Gregory Vicky
A/Slovenia/4778/2009	EPI_ISL_74494	2009-11 (Day unknown)	National Institute for Medical Research	Gregory Vicky
A/Slovenia/4962/2009	EPI_ISL_74495	2009-12 (Day unknown)	National Institute for Medical Research	Gregory Vicky
A/Slovenia/4978/2009	EPI_ISL_74496	2009-12 (Day unknown)	National Institute for Medical Research	Gregory Vicky
A/Slovenia/5155/2009	EPI_ISL_74497	2009-12 (Day unknown)	National Institute for Medical Research	Gregory Vicky
A/Slovenia/5535/2009	EPI_ISL_74498	2009-12 (Day unknown)	National Institute for Medical Research	Gregory Vicky
A/Slovenia/5555/2009	EPI_ISL_74499	2009-12 (Day unknown)	National Institute for Medical Research	Gregory Vicky
A/Slovenia/5559/2009	EPI_ISL_74500	2009-12 (Day unknown)	National Institute for Medical Research	Gregory Vicky
A/Slovenia/5613/2009	EPI_ISL_74501	2009-12 (Day unknown)	National Institute for Medical Research	Gregory Vicky
A/Slovenia/5629/2009	EPI_ISL_74502	2009-12 (Day unknown)	National Institute for Medical Research	Gregory Vicky
A/Slovenia/5660/2009	EPI_ISL_74503	2009-12 (Day unknown)	National Institute for Medical Research	Gregory Vicky
A/Slovenia/5661/2009	EPI_ISL_74504	2009-12 (Day unknown)	National Institute for Medical Research	Gregory Vicky
A/Israel/MF15979/2009	EPI_ISL_74505	2009-11 (Day unknown)	National Institute for Medical Research	Gregory Vicky
A/Soria/36/2009	EPI_ISL_74506	2009-10-22	National Institute for Medical Research	Gregory Vicky
A/Salamanca/37/2009	EPI_ISL_74507	2009-10-24	National Institute for Medical Research	Gregory Vicky
A/Lithuania/1942/2009	EPI_ISL_74508	2009 (Month and day unknown)	National Institute for Medical Research	Gregory Vicky
A/Lithuania/1906/2009	EPI_ISL_74509	2009 (Month and day unknown)	National Institute for Medical Research	Gregory Vicky
A/Turkey/TR-19/2009	EPI_ISL_74510	2009-11-18	National Institute for Medical Research	Gregory Vicky
A/Turkey/TR-16/2009	EPI_ISL_74511	2009-11-01	National Institute for Medical Research	Gregory Vicky
A/Valladolid/35/2009	EPI_ISL_74512	2009-12-22	National Institute for Medical Research	Gregory Vicky
A/Lyon/3333/2009	EPI_ISL_74513	2009 (Month and day unknown)	National Institute for Medical Research	Gregory Vicky
A/La Reunion/3479/2009	EPI_ISL_74514	2009 (Month and day unknown)	National Institute for Medical Research	Gregory Vicky
A/Morocco/1088H/2009	EPI_ISL_74515	2009-12-23	National Institute for Medical Research	Gregory Vicky
A/Morocco/1024H/2009	EPI_ISL_74516	2009-12-21	National Institute for Medical Research	Gregory Vicky
A/Morocco/901H/2009	EPI_ISL_74517	2009-12-16	National Institute for Medical Research	Gregory Vicky
A/Iceland/117/2009	EPI_ISL_74518	2009-10-05	National Institute for Medical Research	Gregory Vicky
A/Iraq/1299/2009	EPI_ISL_74519	2009 (Month and day unknown)	National Institute for Medical Research	Gregory Vicky
A/Iraq/2587/2009	EPI_ISL_74520	2009 (Month and day unknown)	National Institute for Medical Research	Gregory Vicky
A/Iceland183/2009	EPI_ISL_74521	2009-11-08	National Institute for Medical Research	Gregory Vicky
A/Macedonia/3302/2009	EPI_ISL_74522	2009-12-17	National Institute for Medical Research	Gregory Vicky
A/Macedonia/3369/2009	EPI_ISL_74523	2009-12-23	National Institute for Medical Research	Gregory Vicky
A/Cyprus/5800/2010	EPI_ISL_74524	2010-01-07	National Institute for Medical Research	Gregory Vicky
A/Cyprus/5870/2010	EPI_ISL_74525	2010-01-20	National Institute for Medical Research	Gregory Vicky
A/Denmark/1900/2009	EPI_ISL_74526	2009-12-01	National Institute for Medical Research	Gregory Vicky
A/Tajikstan/284/2009	EPI_ISL_74527	2009-11-30	National Institute for Medical Research	Gregory Vicky
A/Tajikstan/306/2009	EPI_ISL_74528	2009-12-04	National Institute for Medical Research	Gregory Vicky
A/Tajikstan/310/2009	EPI_ISL_74529	2009-12-04	National Institute for Medical Research	Gregory Vicky
A/Tajikstan/366/2009	EPI_ISL_74530	2009-12-03	National Institute for Medical Research	Gregory Vicky
A/Georgia/4472/2009	EPI_ISL_74531	2009-12-17	National Institute for Medical Research	Gregory Vicky
A/Georgia/54/2009	EPI_ISL_74532	2010-01-05	National Institute for Medical Research	Gregory Vicky
A/Georgia/308/2010	EPI_ISL_74533	2010-01-09	National Institute for Medical Research	Gregory Vicky
A/Usti 208/09	EPI_ISL_74534	2009-11-25	National Institute for Medical Research	Gregory Vicky
A/Brno 216/09	EPI_ISL_74535	2009-11-26	National Institute for Medical Research	Gregory Vicky
A/Ostrava 221/10	EPI_ISL_74536	2010-01-25	National Institute for Medical Research	Gregory Vicky
A/Turkey/TR-20/2009	EPI_ISL_74537	2009-10-31	National Institute for Medical Research	Gregory Vicky
A/Thessaloniki/788/2010	EPI_ISL_74538	2010-02-17	National Institute for Medical Research	Gregory Vicky
A/Thessaloniki/791/2010	EPI_ISL_74539	2010-02-17	National Institute for Medical Research	Gregory Vicky
A/Beijing-Xicheng/SWL11116/2009	EPI_ISL_74543	2009-09-01	WHO Chinese National Influenza Center	Lan Yu
A/Beijing-Xicheng/SWL11334/2009	EPI_ISL_74544	2009-10-01	WHO Chinese National Influenza Center	Lan Yu
A/Beijing-Xicheng/SWL11335/2009	EPI_ISL_74545	2009-10-01	WHO Chinese National Influenza Center	Lan Yu
A/Beijing-Xicheng/SWL11336/2009	EPI_ISL_74546	2009-10-01	WHO Chinese National Influenza Center	Lan Yu
A/Beijing-Xicheng/SWL11337/2009	EPI_ISL_74547	2009-10-01	WHO Chinese National Influenza Center	Lan Yu
A/Beijing-Xicheng/SWL11348/2009	EPI_ISL_74548	2009-10-01	WHO Chinese National Influenza Center	Lan Yu
A/Jiangsu-Nanjinggulou/SWL11132/2009	EPI_ISL_74549	2009-09-15	WHO Chinese National Influenza Center	Lan Yu
A/Jiangsu-Nanjinggulou/SWL11133/2009	EPI_ISL_74550	2009-09-15	WHO Chinese National Influenza Center	Lan Yu
A/Jiangsu-Nanjinggulou/SWL11136/2009	EPI_ISL_74551	2009-09-16	WHO Chinese National Influenza Center	Lan Yu
A/Jiangsu-Nanjinggulou/SWL11146/2009	EPI_ISL_74552	2009-09-17	WHO Chinese National Influenza Center	Lan Yu
A/Jiangsu-Nanjinggulou/SWL11170/2009	EPI_ISL_74553	2009-09-19	WHO Chinese National Influenza Center	Lan Yu
A/Jiangsu-Xiaguan/SWL1404/2009	EPI_ISL_74554	2009-09-11	WHO Chinese National Influenza Center	Lan Yu
A/Jiangsu-Xiaguan/SWL1406/2009	EPI_ISL_74555	2009-09-14	WHO Chinese National Influenza Center	Lan Yu
A/Jiangsu-Xiaguan/SWL1438/2009	EPI_ISL_74556	2009-09-21	WHO Chinese National Influenza Center	Lan Yu
A/Jiangsu-Xiaguan/SWL1439/2009	EPI_ISL_74557	2009-09-22	WHO Chinese National Influenza Center	Lan Yu
A/Jiangsu-Xiaguan/SWL1442/2009	EPI_ISL_74558	2009-09-23	WHO Chinese National Influenza Center	Lan Yu
A/Beijing-Huairou/SWL1856/2009	EPI_ISL_74559	2009-10-01	WHO Chinese National Influenza Center	Lan Yu
A/Beijing-Huairou/SWL1848/2009	EPI_ISL_74560	2009-10-01	WHO Chinese National Influenza Center	Lan Yu
A/Beijing-Huairou/SWL1859/2009	EPI_ISL_74561	2009-10-01	WHO Chinese National Influenza Center	Lan Yu
A/Guangdong-Ruizhou/SWL1433/2009	EPI_ISL_74562	2009-10-19	WHO Chinese National Influenza Center	Lan Yu
A/Tianjin-Tanggu/SWL1106/2009	EPI_ISL_74563	2009-10-13	WHO Chinese National Influenza Center	Lan Yu
A/Tianjin-Tanggu/SWL1110/2009	EPI_ISL_74564	2009-10-13	WHO Chinese National Influenza Center	Lan Yu
A/Hubei-Wuchang/SWL1407/2009	EPI_ISL_74565	2009-10-16	WHO Chinese National Influenza Center	Lan Yu
A/Hubei-Wuchang/SWL1418/2009	EPI_ISL_74566	2009-10-20	WHO Chinese National Influenza Center	Lan Yu
A/Hubei-Wuchang/SWL1423/2009	EPI_ISL_74567	2009-10-21	WHO Chinese National Influenza Center	Lan Yu
A/Hubei-Hongshan/SWL1284/2009	EPI_ISL_74568	2009-10-20	WHO Chinese National Influenza Center	Lan Yu
A/Hubei-Hongshan/SWL1288/2009	EPI_ISL_74569	2009-10-22	WHO Chinese National Influenza Center	Lan Yu
A/Gansu-Chengguan/SWL12770/2009	EPI_ISL_74570	2009-10-18	WHO Chinese National Influenza Center	Lan Yu
A/Gansu-Chengguan/SWL12771/2009	EPI_ISL_74571	2009-10-18	WHO Chinese National Influenza Center	Lan Yu
A/Gansu-Chengguan/SWL12849/2009	EPI_ISL_74572	2009-10-18	WHO Chinese National Influenza Center	Lan Yu
A/Beijing-Xuanwu/SWL1945/2009	EPI_ISL_74573	2009-10-06	WHO Chinese National Influenza Center	Lan Yu
A/Guangdong-Luohu/SWL1712/2009	EPI_ISL_74574	2009-10-21	WHO Chinese National Influenza Center	Lan Yu
A/Guangdong-Futian/SWL1480/2009	EPI_ISL_74575	2009-10-10	WHO Chinese National Influenza Center	Lan Yu
A/Guangdong-Futian/SWL1485/2009	EPI_ISL_74576	2009-10-10	WHO Chinese National Influenza Center	Lan Yu
A/Jiangsu-Canglang/SWL1428/2009	EPI_ISL_74577	2009-10-15	WHO Chinese National Influenza Center	Lan Yu
A/Xinjiang-Hutubi/SWL1424/2009	EPI_ISL_74578	2009-10-19	WHO Chinese National Influenza Center	Lan Yu
A/Xinjiang-Kuitun/SWL32/2009	EPI_ISL_74579	2009-10-18	WHO Chinese National Influenza Center	Lan Yu
A/Xinjiang-Kuitun/SWL39/2009	EPI_ISL_74580	2009-10-19	WHO Chinese National Influenza Center	Lan Yu
A/Xinjiang-Kuitun/SWL314/2009	EPI_ISL_74581	2009-10-19	WHO Chinese National Influenza Center	Lan Yu
A/Xinjiang-Wusu/SWL36/2009	EPI_ISL_74582	2009-10-15	WHO Chinese National Influenza Center	Lan Yu
A/Gansu-Chengguan/SWL12842/2009	EPI_ISL_74583	2009-10-19	WHO Chinese National Influenza Center	Lan Yu
A/Shanxi-Linxian/SWL323/2009	EPI_ISL_74584	2009-11-04	WHO Chinese National Influenza Center	Lan Yu
A/Gansu-Qilihe/SWL53/2009	EPI_ISL_74585	2009-10-22	WHO Chinese National Influenza Center	Lan Yu
A/Jiangsu-Xiaguan/SWL1411/2009	EPI_ISL_74586	2009-09-14	WHO Chinese National Influenza Center	Lan Yu
A/Jiangsu-Xiaguan/SWL1440/2009	EPI_ISL_74588	2009-09-22	WHO Chinese National Influenza Center	Lan Yu
A/Jiangsu-Taixing/SWL33/2009	EPI_ISL_74589	2009-09-07	WHO Chinese National Influenza Center	Lan Yu
A/Gansu-Linxia/SWL1259/2009	EPI_ISL_74590	2009-10-16	WHO Chinese National Influenza Center	Lan Yu
A/Shanxi-Xinghualing/SWL1480/2009	EPI_ISL_74591	2009-10-14	WHO Chinese National Influenza Center	Lan Yu
A/Shanxi-Lishi/SWL530/2009	EPI_ISL_74592	2009-10-09	WHO Chinese National Influenza Center	Lan Yu
A/Beijing-Huairou/SWL11001/2009	EPI_ISL_74593	2009-11-08	WHO Chinese National Influenza Center	Lan Yu
A/Beijing-Huairou/SWL1998/2009	EPI_ISL_74594	2009-11-09	WHO Chinese National Influenza Center	Lan Yu
A/Beijing-Huairou/SWL1994/2009	EPI_ISL_74595	2009-11-07	WHO Chinese National Influenza Center	Lan Yu
A/Beijing-Huairou/SWL1991/2009	EPI_ISL_74596	2009-11-06	WHO Chinese National Influenza Center	Lan Yu
A/Beijing-Huairou/SWL1987/2009	EPI_ISL_74597	2009-11-06	WHO Chinese National Influenza Center	Lan Yu
A/Beijing-Huairou/SWL1977/2009	EPI_ISL_74598	2009-11-04	WHO Chinese National Influenza Center	Lan Yu
A/Beijing-Xicheng/SWL11264/2009	EPI_ISL_74599	2009-10-19	WHO Chinese National Influenza Center	Lan Yu
A/Beijing-Huairou/SWL1826/2009	EPI_ISL_74600	2009-10-07	WHO Chinese National Influenza Center	Lan Yu
A/Beijing-Huairou/SWL1805/2009	EPI_ISL_74601	2009-10-01	WHO Chinese National Influenza Center	Lan Yu
A/Beijing-Huairou/SWL1799/2009	EPI_ISL_74602	2009-10-01	WHO Chinese National Influenza Center	Lan Yu
A/Beijing-Huairou/SWL1844/2009	EPI_ISL_74603	2009-10-13	WHO Chinese National Influenza Center	Lan Yu
A/Beijing-Huairou/SWL1840/2009	EPI_ISL_74604	2009-10-12	WHO Chinese National Influenza Center	Lan Yu
A/Shanxi-Chengqu/SWL1727/2009	EPI_ISL_74605	2009-10-28	WHO Chinese National Influenza Center	Lan Yu
A/Shanxi-Chengqu/SWL51/2009	EPI_ISL_74606	2009-10-28	WHO Chinese National Influenza Center	Lan Yu
A/Shanxi-Yuci/SWL1110/2009	EPI_ISL_74607	2009-10-31	WHO Chinese National Influenza Center	Lan Yu
A/Shanxi-Linxian/SWL325/2009	EPI_ISL_74608	2009-11-04	WHO Chinese National Influenza Center	Lan Yu
A/Shanxi-Chengqu/SWL56/2009	EPI_ISL_74609	2009-10-14	WHO Chinese National Influenza Center	Lan Yu
A/Shanxi-Chengqu/SWL58/2009	EPI_ISL_74610	2009-10-14	WHO Chinese National Influenza Center	Lan Yu
A/Shanxi-Chengqu/SWL547/2009	EPI_ISL_74611	2009-10-19	WHO Chinese National Influenza Center	Lan Yu
A/Shanxi-Chengqu/SWL561/2009	EPI_ISL_74612	2009-10-22	WHO Chinese National Influenza Center	Lan Yu
A/Shanxi-Chengqu/SWL563/2009	EPI_ISL_74613	2009-10-21	WHO Chinese National Influenza Center	Lan Yu
A/Shanxi-Chengqu/SWL581/2009	EPI_ISL_74614	2009-10-29	WHO Chinese National Influenza Center	Lan Yu
A/Shanxi-Chengqu/SWL351/2009	EPI_ISL_74615	2009-11-03	WHO Chinese National Influenza Center	Lan Yu
A/Shanxi-Chengqu/SWL1741/2009	EPI_ISL_74616	2009-10-29	WHO Chinese National Influenza Center	Lan Yu
A/Shanxi-Pingding/SWL351/2009	EPI_ISL_74617	2009-11-05	WHO Chinese National Influenza Center	Lan Yu
A/Shanxi-Wanbolin/SWL337/2009	EPI_ISL_74618	2009-10-27	WHO Chinese National Influenza Center	Lan Yu
A/Beijing-Huairou/SWL11032/2009	EPI_ISL_74619	2009-11-15	WHO Chinese National Influenza Center	Lan Yu
A/Beijing-Huairou/SWL11031/2009	EPI_ISL_74620	2009-11-14	WHO Chinese National Influenza Center	Lan Yu
A/Beijing-Huairou/SWL11030/2009	EPI_ISL_74621	2009-11-14	WHO Chinese National Influenza Center	Lan Yu
A/Shanxi-Chengqu/SWL1717/2009	EPI_ISL_74622	2009-10-27	WHO Chinese National Influenza Center	Lan Yu
A/Shanxi-Chengqu/SWL1681/2009	EPI_ISL_74623	2009-10-20	WHO Chinese National Influenza Center	Lan Yu
A/Shanxi-Yuci/SWL352/2009	EPI_ISL_74624	2009-11-05	WHO Chinese National Influenza Center	Lan Yu
A/Beijing-Huairou/SWL11052/2009	EPI_ISL_74625	2009-11-18	WHO Chinese National Influenza Center	Lan Yu
A/Beijing-Huairou/SWL11005/2009	EPI_ISL_74626	2009-11-10	WHO Chinese National Influenza Center	Lan Yu
A/Shanxi-Xinghualing/SWL1570/2009	EPI_ISL_74627	2009-10-28	WHO Chinese National Influenza Center	Lan Yu
A/Shanxi-Qixian/SWL37/2009	EPI_ISL_74628	2009-11-07	WHO Chinese National Influenza Center	Lan Yu
A/Gansu-Kongdong/SWL3113/2009	EPI_ISL_74629	2009-11-06	WHO Chinese National Influenza Center	Lan Yu
A/Neimenggu-Hangjinhouqi/SWL51/2009	EPI_ISL_74630	2009-11-02	WHO Chinese National Influenza Center	Lan Yu
A/Neimenggu-Hangjinhouqi/SWL53/2009	EPI_ISL_74631	2009-11-02	WHO Chinese National Influenza Center	Lan Yu
A/Neimenggu-Hangjinhouqi/SWL54/2009	EPI_ISL_74632	2009-11-02	WHO Chinese National Influenza Center	Lan Yu
A/Heilongjiang-Saertu/SWL174/2009	EPI_ISL_74633	2009-11-02	WHO Chinese National Influenza Center	Lan Yu
A/Guangxi-Qinnan/SWL1187/2009	EPI_ISL_74634	2009-11-02	WHO Chinese National Influenza Center	Lan Yu
A/Guangxi-Bamayaozuzizhi/SWL46/2009	EPI_ISL_74635	2009-11-03	WHO Chinese National Influenza Center	Lan Yu
A/Guangdong-Luohu/SWL1754/2009	EPI_ISL_74636	2009-11-05	WHO Chinese National Influenza Center	Lan Yu
A/Guangdong-Luohu/SWL1755/2009	EPI_ISL_74637	2009-11-05	WHO Chinese National Influenza Center	Lan Yu
A/Guangdong-Futian/SWL1559/2009	EPI_ISL_74638	2009-11-05	WHO Chinese National Influenza Center	Lan Yu
A/Guangdong-Futian/SWL1562/2009	EPI_ISL_74639	2009-11-05	WHO Chinese National Influenza Center	Lan Yu
A/Sichuan-Jiuzhaigou/SWL320/2009	EPI_ISL_74640	2009-11-06	WHO Chinese National Influenza Center	Lan Yu
A/Hunan-Beihu/SWL4133/2009	EPI_ISL_74641	2009-11-03	WHO Chinese National Influenza Center	Lan Yu
A/Guangdong/SWL32/2009	EPI_ISL_74642	2009-11-20	WHO Chinese National Influenza Center	Lan Yu
A/Guangdong/SWL33/2009	EPI_ISL_74643	2009-11-23	WHO Chinese National Influenza Center	Lan Yu
A/Guangdong/SWL34/2009	EPI_ISL_74644	2009-11-21	WHO Chinese National Influenza Center	Lan Yu
A/Zhejiang/SWL3/2009	EPI_ISL_74645	2009-09-06	WHO Chinese National Influenza Center	Lan Yu
A/Beijing-Xicheng/SWL11649/2009	EPI_ISL_74646	2009-11-30	WHO Chinese National Influenza Center	Lan Yu
A/Guangdong/SWL36/2009	EPI_ISL_74647	2009-11-29	WHO Chinese National Influenza Center	Lan Yu
A/Sichuan-Jinniu/SWL446/2009	EPI_ISL_74648	2009-11-19	WHO Chinese National Influenza Center	Lan Yu
A/Sichuan-Wuhou/SWL4391/2009	EPI_ISL_74649	2009-11-20	WHO Chinese National Influenza Center	Lan Yu
A/Guangdong-Luohu/SWL1792/2009	EPI_ISL_74650	2009-11-16	WHO Chinese National Influenza Center	Lan Yu
A/Guangdong-Luohu/SWL1808/2009	EPI_ISL_74651	2009-11-16	WHO Chinese National Influenza Center	Lan Yu
A/Liaoning-Huanggu/SWL11020/2009	EPI_ISL_74652	2009-11-09	WHO Chinese National Influenza Center	Lan Yu
A/Hunan-Yuhua/SWL11328/2009	EPI_ISL_74653	2009-11-01	WHO Chinese National Influenza Center	Lan Yu
A/Hunan-Suxian/SWL1746/2009	EPI_ISL_74654	2009-11-07	WHO Chinese National Influenza Center	Lan Yu
A/Hunan-Furong/SWL1519/2009	EPI_ISL_74655	2009-11-03	WHO Chinese National Influenza Center	Lan Yu
A/Hunan-Yuhu/SWL4118/2009	EPI_ISL_74656	2009-11-15	WHO Chinese National Influenza Center	Lan Yu
A/Hunan-Furong/SWL1529/2009	EPI_ISL_74657	2009-11-04	WHO Chinese National Influenza Center	Lan Yu
A/Sichuan-Dongxing/SWL1517/2009	EPI_ISL_74658	2009-11-01	WHO Chinese National Influenza Center	Lan Yu
A/Sichuan-Jiangyang/SWL1165/2009	EPI_ISL_74659	2009-11-10	WHO Chinese National Influenza Center	Lan Yu
A/Sichuan-Ziliujing/SWL158/2009	EPI_ISL_74660	2009-11-04	WHO Chinese National Influenza Center	Lan Yu
A/Sichuan-Dongqu/SWL1818/2009	EPI_ISL_74661	2009-11-01	WHO Chinese National Influenza Center	Lan Yu
A/Sichuan-Dongqu/SWL4149/2009	EPI_ISL_74662	2009-11-04	WHO Chinese National Influenza Center	Lan Yu
A/Liaoning-Shuncheng/SWL1145/2009	EPI_ISL_74663	2009-10-14	WHO Chinese National Influenza Center	Lan Yu
A/Liaoning-Shuncheng/SWL1148/2009	EPI_ISL_74664	2009-10-14	WHO Chinese National Influenza Center	Lan Yu
A/Liaoning-Shuangta/SWL1135/2009	EPI_ISL_74665	2009-10-01	WHO Chinese National Influenza Center	Lan Yu
A/Henan-Hualong/SWL1313/2009	EPI_ISL_74666	2009-11-03	WHO Chinese National Influenza Center	Lan Yu
A/Henan-Hualong/SWL1347/2009	EPI_ISL_74667	2009-11-13	WHO Chinese National Influenza Center	Lan Yu
A/Henan-Qingfeng/SWL43/2009	EPI_ISL_74668	2009-11-04	WHO Chinese National Influenza Center	Lan Yu
A/Guangxi/SWL7/2009	EPI_ISL_74669	2009-12-20	WHO Chinese National Influenza Center	Lan Yu
A/Guangxi/SWL3/2009	EPI_ISL_74670	2009-12-20	WHO Chinese National Influenza Center	Lan Yu
A/Guangxi/SWL9/2009	EPI_ISL_74671	2009-12-20	WHO Chinese National Influenza Center	Lan Yu
A/Guangxi/SWL10/2009	EPI_ISL_74672	2009-12-20	WHO Chinese National Influenza Center	Lan Yu
A/Guangxi/SWL11/2009	EPI_ISL_74673	2009-12-20	WHO Chinese National Influenza Center	Lan Yu
A/Guangxi/SWL4/2009	EPI_ISL_74674	2009-12-20	WHO Chinese National Influenza Center	Lan Yu
A/Guangxi/SWL5/2009	EPI_ISL_74675	2009-12-20	WHO Chinese National Influenza Center	Lan Yu
A/Guangxi/SWL6/2009	EPI_ISL_74676	2009-12-20	WHO Chinese National Influenza Center	Lan Yu
A/Guangxi/SWL8/2009	EPI_ISL_74677	2009-12-20	WHO Chinese National Influenza Center	Lan Yu
A/Mauritania/005/2010	EPI_ISL_74726	2010-01-17	National Institute for Medical Research	Gregory Vicky
A/Mauritania/006/2010	EPI_ISL_74727	2010-01-17	National Institute for Medical Research	Gregory Vicky
A/Mauritania/007/2010	EPI_ISL_74728	2010-01-17	National Institute for Medical Research	Gregory Vicky
A/Mauritania/008/2010	EPI_ISL_74729	2010-01-17	National Institute for Medical Research	Gregory Vicky
A/Mauritania/009/2010	EPI_ISL_74730	2010-01-17	National Institute for Medical Research	Gregory Vicky
A/Mauritania/010/2010	EPI_ISL_74731	2010-01-17	National Institute for Medical Research	Gregory Vicky
A/Senegal/016/2010	EPI_ISL_74732	2010-02-09	National Institute for Medical Research	Gregory Vicky
A/Senegal/017/2010	EPI_ISL_74733	2010-02-10	National Institute for Medical Research	Gregory Vicky
A/Senegal/018/2010	EPI_ISL_74734	2010-02-09	National Institute for Medical Research	Gregory Vicky
A/Iceland/163/2009	EPI_ISL_74743	2009-10-21	National Institute for Medical Research	Gregory Vicky
A/Denmark/1341/2009	EPI_ISL_74745	2009-10-14	National Institute for Medical Research	Gregory Vicky
A/Georgia/3258/2009	EPI_ISL_74746	2009-12-01	National Institute for Medical Research	Gregory Vicky
A/Lisboa/118/2009	EPI_ISL_74747	2009-12-28	National Institute for Medical Research	Gregory Vicky
A/Lisboa134/2009	EPI_ISL_74749	2009-12-15	National Institute for Medical Research	Gregory Vicky
A/Lisboa/138/2009	EPI_ISL_74750	2009-11-12	National Institute for Medical Research	Gregory Vicky
A/Luxembourg/42/2010	EPI_ISL_74751	2010-01-06	National Institute for Medical Research	Gregory Vicky
A/Luxembourg/184/2010	EPI_ISL_74752	2010-01-25	National Institute for Medical Research	Gregory Vicky
A/Luxembourg/251/2010	EPI_ISL_74753	2010-02-02	National Institute for Medical Research	Gregory Vicky
A/Belgium/G4747/2009	EPI_ISL_74754	2009-12-28	National Institute for Medical Research	Gregory Vicky
A/Belgium/G4751/2009	EPI_ISL_74755	2009-12-21	National Institute for Medical Research	Gregory Vicky
A/Samos Island/2161/2010	EPI_ISL_74756	2010-02-02	National Institute for Medical Research	Gregory Vicky
A/Georgia/4497/2009	EPI_ISL_74758	2009-12-21	National Institute for Medical Research	Gregory Vicky
A/Georgia/670/2010	EPI_ISL_74759	2010-02-04	National Institute for Medical Research	Gregory Vicky
A/Latvia/2-37/2010	EPI_ISL_74761	2010-01-29	National Institute for Medical Research	Gregory Vicky
A/Sichuan-Wenjiang/SWL456/2009	EPI_ISL_74838	2009-11-06	WHO Chinese National Influenza Center	Lan Yu
A/Beijing-Xicheng/SWL11626/2009	EPI_ISL_74839	2009-11-25	WHO Chinese National Influenza Center	Lan Yu
A/Beijing-Xicheng/SWL11619/2009	EPI_ISL_74840	2009-11-25	WHO Chinese National Influenza Center	Lan Yu
A/Hebei-Qiaodong/SWL1523/2009	EPI_ISL_74841	2009-12-05	WHO Chinese National Influenza Center	Lan Yu
A/Hebei-Qiaodong/SWL1527/2009	EPI_ISL_74842	2009-12-06	WHO Chinese National Influenza Center	Lan Yu
A/Hebei-Yuhua/SWL1438/2009	EPI_ISL_74843	2009-12-03	WHO Chinese National Influenza Center	Lan Yu
A/Hebei-Yuhua/SWL1442/2009	EPI_ISL_74844	2009-12-05	WHO Chinese National Influenza Center	Lan Yu
A/Guangdong-Yuexiu/SWL11552/2009	EPI_ISL_74845	2009-11-24	WHO Chinese National Influenza Center	Lan Yu
A/Guangdong-Haizhu/SWL1644/2009	EPI_ISL_74846	2009-11-25	WHO Chinese National Influenza Center	Lan Yu
A/Fujian-Gulou/SWL11951/2009	EPI_ISL_74847	2009-11-16	WHO Chinese National Influenza Center	Lan Yu
A/Fujian-Gulou/SWL11954/2009	EPI_ISL_74848	2009-11-17	WHO Chinese National Influenza Center	Lan Yu
A/Fujian-Gulou/SWL11875/2009	EPI_ISL_74849	2009-11-09	WHO Chinese National Influenza Center	Lan Yu
A/Fujian-Gulou/SWL11881/2009	EPI_ISL_74850	2009-11-09	WHO Chinese National Influenza Center	Lan Yu
A/Hunan-Hecheng/SWL1617/2009	EPI_ISL_74851	2009-11-23	WHO Chinese National Influenza Center	Lan Yu
A/Hunan-Hecheng/SWL469/2009	EPI_ISL_74852	2009-11-23	WHO Chinese National Influenza Center	Lan Yu
A/Hunan-Daxiang/SWL1421/2009	EPI_ISL_74853	2009-11-22	WHO Chinese National Influenza Center	Lan Yu
A/Hunan-Hecheng/SWL1616/2009	EPI_ISL_74854	2009-11-23	WHO Chinese National Influenza Center	Lan Yu
A/Henan-Hualong/SWL511/2009	EPI_ISL_74855	2009-11-15	WHO Chinese National Influenza Center	Lan Yu
A/Sichuan-Wuhou/SWL4401/2009	EPI_ISL_74856	2009-11-29	WHO Chinese National Influenza Center	Lan Yu
A/Sichuan-Wuhou/SWL4402/2009	EPI_ISL_74857	2009-11-29	WHO Chinese National Influenza Center	Lan Yu
A/Sichuan-Qingyang/SWL11254/2009	EPI_ISL_74858	2009-11-27	WHO Chinese National Influenza Center	Lan Yu
A/Sichuan-Qingyang/SWL11275/2009	EPI_ISL_74859	2009-12-01	WHO Chinese National Influenza Center	Lan Yu
A/Liaoning-Heping/SWL1483/2009	EPI_ISL_74860	2009-10-26	WHO Chinese National Influenza Center	Lan Yu
A/Chongqing-Wuxi/SWL3118/2009	EPI_ISL_74861	2009-12-20	WHO Chinese National Influenza Center	Lan Yu
A/Hunan-Yueyanglou/1432/2009	EPI_ISL_74862	2009-12-09	WHO Chinese National Influenza Center	Lan Yu
A/Anhui-Luyang/SWL1953/2009	EPI_ISL_74863	2009-12-23	WHO Chinese National Influenza Center	Lan Yu
A/Anhui-Luyang/SWL1957/2009	EPI_ISL_74864	2009-12-22	WHO Chinese National Influenza Center	Lan Yu
A/Hunan-Yuhua/SWL11707/2009	EPI_ISL_74865	2009-12-12	WHO Chinese National Influenza Center	Lan Yu
A/Hunan-Yuhua/SWL11709/2009	EPI_ISL_74866	2009-12-13	WHO Chinese National Influenza Center	Lan Yu
A/Shandong-Shizhong/SWL1850/2009	EPI_ISL_74867	2009-12-06	WHO Chinese National Influenza Center	Lan Yu
A/Shandong-Wenshang/SWL47/2009	EPI_ISL_74868	2009-12-06	WHO Chinese National Influenza Center	Lan Yu
A/Chongqing-Yuzhong/SWL11307/2009	EPI_ISL_74869	2009-12-15	WHO Chinese National Influenza Center	Lan Yu
A/Chongqing-Yuzhong/SWL11351/2009	EPI_ISL_74870	2009-12-19	WHO Chinese National Influenza Center	Lan Yu
A/Chongqing-Banan/SWL1696/2009	EPI_ISL_74871	2009-12-14	WHO Chinese National Influenza Center	Lan Yu
A/Chongqing-Yuzhong/SWL11352/2009	EPI_ISL_74872	2009-12-20	WHO Chinese National Influenza Center	Lan Yu
A/Chongqing-Banan/SWL1699/2009	EPI_ISL_74873	2009-12-15	WHO Chinese National Influenza Center	Lan Yu
A/Chongqing-Yongchuan/SWL5226/2009	EPI_ISL_74874	2009-12-05	WHO Chinese National Influenza Center	Lan Yu
A/Chongqing-Wuxi/SWL3120/2009	EPI_ISL_74875	2009-12-20	WHO Chinese National Influenza Center	Lan Yu
A/Chongqing-Wanzhou/SWL1559/2009	EPI_ISL_74876	2009-12-17	WHO Chinese National Influenza Center	Lan Yu
A/Guangxi-Longan/SWL1870/2009	EPI_ISL_74877	2009-12-16	WHO Chinese National Influenza Center	Lan Yu
A/Guangxi-Qinnan/SWL467/2009	EPI_ISL_74878	2009-12-19	WHO Chinese National Influenza Center	Lan Yu
A/Guangxi-Qinnan/SWL468/2009	EPI_ISL_74879	2009-12-19	WHO Chinese National Influenza Center	Lan Yu
A/Guangxi-Tiane/SWL444/2009	EPI_ISL_74880	2009-12-21	WHO Chinese National Influenza Center	Lan Yu
A/Jiangsu-Nanjinggulou/SWL11826/2009	EPI_ISL_74881	2009-12-02	WHO Chinese National Influenza Center	Lan Yu
A/Jiangsu-Nanjinggulou/SWL11827/2009	EPI_ISL_74882	2009-12-02	WHO Chinese National Influenza Center	Lan Yu
A/Jiangsu-Canglang/SWL1616/2009	EPI_ISL_74883	2009-12-07	WHO Chinese National Influenza Center	Lan Yu
A/Jiangsu-Pingjiang/SWL1567/2009	EPI_ISL_74884	2009-12-02	WHO Chinese National Influenza Center	Lan Yu
A/Jiangsu-Gulou/SWL1584/2009	EPI_ISL_74885	2009-12-08	WHO Chinese National Influenza Center	Lan Yu
A/Jiangsu-Quanshan/SWL11158/2009	EPI_ISL_74886	2009-12-10	WHO Chinese National Influenza Center	Lan Yu
A/Tianjin-Hexi/SWL11/2010	EPI_ISL_74887	2010-01-03	WHO Chinese National Influenza Center	Lan Yu
A/Tianjin-Hexi/SWL113/2010	EPI_ISL_74888	2010-01-05	WHO Chinese National Influenza Center	Lan Yu
A/Jiangxi-Donghu/SWL11494/2009	EPI_ISL_74889	2009-12-18	WHO Chinese National Influenza Center	Lan Yu
A/Hunan-Yuhu/SWL4393/2009	EPI_ISL_74890	2009-12-28	WHO Chinese National Influenza Center	Lan Yu
A/Guangdong-Puning/SWL535/2009	EPI_ISL_74891	2009-12-14	WHO Chinese National Influenza Center	Lan Yu
A/Heilongjiang-Jianhua/SWL1574/2009	EPI_ISL_74892	2009-12-14	WHO Chinese National Influenza Center	Lan Yu
A/Xinjiang-Tianshan/SWL11339/2009	EPI_ISL_74893	2009-12-15	WHO Chinese National Influenza Center	Lan Yu
A/Guangxi-Yuzhou/SWL1337/2009	EPI_ISL_74894	2009-12-26	WHO Chinese National Influenza Center	Lan Yu
A/Guangxi-Yuzhou/SWL16/2010	EPI_ISL_74895	2010-01-06	WHO Chinese National Influenza Center	Lan Yu
A/Guangxi-Yuzhou/SWL11/2010	EPI_ISL_74896	2010-01-01	WHO Chinese National Influenza Center	Lan Yu
A/Zhejiang-Nanxun/SWL1600/2009	EPI_ISL_74897	2009-12-23	WHO Chinese National Influenza Center	Lan Yu
A/Zhejiang-Xiacheng/SWL1873/2009	EPI_ISL_74898	2009-12-28	WHO Chinese National Influenza Center	Lan Yu
A/Zhejiang-Jianggan/SWL14/2010	EPI_ISL_74899	2010-01-01	WHO Chinese National Influenza Center	Lan Yu
A/Shanghai/SWL1675/2009	EPI_ISL_74900	2009-12-30	WHO Chinese National Influenza Center	Lan Yu
A/Hubei-Shashi/SWL1509/2009	EPI_ISL_74901	2009-12-08	WHO Chinese National Influenza Center	Lan Yu
A/Tianjin-Hongqiao/SWL1463/2009	EPI_ISL_74902	2009-12-03	WHO Chinese National Influenza Center	Lan Yu
A/Zhejiang-Shangcheng/SWL1709/2009	EPI_ISL_74903	2009-12-15	WHO Chinese National Influenza Center	Lan Yu
A/Guangdong-Luohu/SWL1902/2009	EPI_ISL_74904	2009-12-24	WHO Chinese National Influenza Center	Lan Yu
A/Guangdong-Luohu/SWL1916/2009	EPI_ISL_74905	2009-12-24	WHO Chinese National Influenza Center	Lan Yu
A/Hubei-Huangshigang/SWL1492/2009	EPI_ISL_74906	2009-12-29	WHO Chinese National Influenza Center	Lan Yu
A/Anhui-Baohe/SWL137/2010	EPI_ISL_74907	2010-01-14	WHO Chinese National Influenza Center	Lan Yu
A/Tianjin-Hexi/SWL123/2010	EPI_ISL_74908	2010-01-11	WHO Chinese National Influenza Center	Lan Yu
A/Tianjin-Hexi/SWL138/2010	EPI_ISL_74909	2010-01-12	WHO Chinese National Influenza Center	Lan Yu
A/Tianjin-Nankai/SWL413/2010	EPI_ISL_74910	2010-01-04	WHO Chinese National Influenza Center	Lan Yu
A/Hunan-Furong/SWL13/2010	EPI_ISL_74911	2010-01-03	WHO Chinese National Influenza Center	Lan Yu
A/Hunan-Yuhua/SWL15/2010	EPI_ISL_74912	2010-01-02	WHO Chinese National Influenza Center	Lan Yu
A/Hunan-Anhua/SWL59/2009	EPI_ISL_74913	2009-12-30	WHO Chinese National Influenza Center	Lan Yu
A/Guangdong-Wujiang/SWL58/2009	EPI_ISL_74914	2009-12-30	WHO Chinese National Influenza Center	Lan Yu
A/Sichuan-Jingyang/SWL1897/2009	EPI_ISL_74915	2009-12-16	WHO Chinese National Influenza Center	Lan Yu
A/Sichuan-Cuiping/SWL1197/2009	EPI_ISL_74916	2009-12-22	WHO Chinese National Influenza Center	Lan Yu
A/Jiangsu-Pingjiang/SWL1633/2009	EPI_ISL_74917	2009-12-23	WHO Chinese National Influenza Center	Lan Yu
A/Jiangsu-Canglang/SWL1653/2009	EPI_ISL_74918	2009-12-22	WHO Chinese National Influenza Center	Lan Yu
A/Hubei-Wujiagang/SWL12/2010	EPI_ISL_74919	2010-01-08	WHO Chinese National Influenza Center	Lan Yu
A/Hubei-Wujiagang/SWL16/2010	EPI_ISL_74920	2010-01-17	WHO Chinese National Influenza Center	Lan Yu
A/Zhejiang-Haishu/SWL11/2010	EPI_ISL_74921	2010-01-04	WHO Chinese National Influenza Center	Lan Yu
A/Zhejiang-Haishu/SWL128/2010	EPI_ISL_74922	2010-01-06	WHO Chinese National Influenza Center	Lan Yu
A/Heilongjiang-Xiangfang/SWL1970/2009	EPI_ISL_74923	2009-12-30	WHO Chinese National Influenza Center	Lan Yu
A/Heilongjiang-Longsha/SWL1424/2009	EPI_ISL_74924	2009-12-19	WHO Chinese National Influenza Center	Lan Yu
A/Jiangsu-Gulou/SWL1633/2009	EPI_ISL_74925	2009-12-24	WHO Chinese National Influenza Center	Lan Yu
A/Jiangsu-Quanshan/SWL11302/2009	EPI_ISL_74926	2009-12-30	WHO Chinese National Influenza Center	Lan Yu
A/Hebei-Qiaodong/SWL1592/2009	EPI_ISL_74927	2009-12-30	WHO Chinese National Influenza Center	Lan Yu
A/Hebei-Yuhua/SWL16/2010	EPI_ISL_74928	2010-01-03	WHO Chinese National Influenza Center	Lan Yu
A/Guangxi-Luochengmulaozuzizhi/SWL440/2009	EPI_ISL_74929	2009-12-18	WHO Chinese National Influenza Center	Lan Yu
A/Guangxi-Haicheng/SWL48/2010	EPI_ISL_74930	2010-01-18	WHO Chinese National Influenza Center	Lan Yu
A/Hunan-Lengshuitan/SWL131/2010	EPI_ISL_74931	2010-01-10	WHO Chinese National Influenza Center	Lan Yu
A/Hunan-Daoxian/SWL31/2010	EPI_ISL_74932	2010-01-12	WHO Chinese National Influenza Center	Lan Yu
A/Guangdong-Luohu/SWL18/2010	EPI_ISL_74933	2010-01-08	WHO Chinese National Influenza Center	Lan Yu
A/Guangdong-Luohu/SWL130/2010	EPI_ISL_74934	2010-01-14	WHO Chinese National Influenza Center	Lan Yu
A/Liaoning-Heping/SWL1606/2009	EPI_ISL_74935	2009-12-23	WHO Chinese National Influenza Center	Lan Yu
A/Liaoning-Heping/SWL116/2010	EPI_ISL_74936	2010-01-10	WHO Chinese National Influenza Center	Lan Yu
A/Gansu-Chengguan/SWL157/2010	EPI_ISL_74937	2010-01-07	WHO Chinese National Influenza Center	Lan Yu
A/Gansu-Chengguan/SWL562/2009	EPI_ISL_74938	2009-12-10	WHO Chinese National Influenza Center	Lan Yu
A/Anhui-Luyang/SWL1103/2010	EPI_ISL_74939	2010-01-19	WHO Chinese National Influenza Center	Lan Yu
A/Anhui-Baohe/SWL156/2010	EPI_ISL_74940	2010-01-20	WHO Chinese National Influenza Center	Lan Yu
A/Yunnan-Qiaojia/SWL31/2010	EPI_ISL_74941	2010-01-07	WHO Chinese National Influenza Center	Lan Yu
A/Yunnan-Qiaojia/SWL34/2010	EPI_ISL_74942	2010-01-07	WHO Chinese National Influenza Center	Lan Yu
A/Chongqing-Yuzhong/SWL122/2010	EPI_ISL_74943	2010-01-05	WHO Chinese National Influenza Center	Lan Yu
A/Chongqing-Yuzhong/SWL119/2010	EPI_ISL_74944	2010-01-05	WHO Chinese National Influenza Center	Lan Yu
A/Hubei-Hongshan/SWL14/2010	EPI_ISL_74945	2010-01-03	WHO Chinese National Influenza Center	Lan Yu
A/Hubei-Wuchang/SWL13/2010	EPI_ISL_74946	2010-01-03	WHO Chinese National Influenza Center	Lan Yu
A/Ningxia-Xingqing/SWL176/2010	EPI_ISL_74947	2010-01-11	WHO Chinese National Influenza Center	Lan Yu
A/Ningxia-Xixia/SWL116/2010	EPI_ISL_74948	2010-01-08	WHO Chinese National Influenza Center	Lan Yu
A/Tianjin-Nankai/SWL1669/2010	EPI_ISL_74949	2010-01-04	WHO Chinese National Influenza Center	Lan Yu
A/Tianjin-Ninghe/SWL43/2010	EPI_ISL_74950	2010-01-04	WHO Chinese National Influenza Center	Lan Yu
A/Jiangxi-Donghu/SWL15/2010	EPI_ISL_74951	2010-01-04	WHO Chinese National Influenza Center	Lan Yu
A/Jiangxi-Donghu/SWL131/2010	EPI_ISL_74952	2010-01-07	WHO Chinese National Influenza Center	Lan Yu
A/Neimenggu-Huimin/SWL18/2010	EPI_ISL_74953	2010-01-05	WHO Chinese National Influenza Center	Lan Yu
A/Neimenggu-Huimin/SWL11560/2009	EPI_ISL_74954	2009-12-30	WHO Chinese National Influenza Center	Lan Yu
A/Hunan-Yuhua/SWL169/2010	EPI_ISL_74955	2010-01-13	WHO Chinese National Influenza Center	Lan Yu
A/Hunan-Yuhu/SWL163/2010	EPI_ISL_74956	2010-01-25	WHO Chinese National Influenza Center	Lan Yu
A/Shanghai-Pudongxin/SWL1117/2010	EPI_ISL_74957	2010-01-26	WHO Chinese National Influenza Center	Lan Yu
A/Shanghai-Pudongxin/SWL1138/2010	EPI_ISL_74958	2010-01-31	WHO Chinese National Influenza Center	Lan Yu
A/Fujian-Licheng/SWL1658/2009	EPI_ISL_74959	2009-12-21	WHO Chinese National Influenza Center	Lan Yu
A/Fujian-Licheng/SWL1660/2009	EPI_ISL_74960	2009-12-21	WHO Chinese National Influenza Center	Lan Yu
A/Shanghai-Pudongxin/SWL1147/2010	EPI_ISL_74961	2010-02-01	WHO Chinese National Influenza Center	Lan Yu
A/Shanghai-Pudongxin/SWL1162/2010	EPI_ISL_74962	2010-02-03	WHO Chinese National Influenza Center	Lan Yu
A/Fujian-Gulou/SWL1257/2010	EPI_ISL_74963	2010-01-25	WHO Chinese National Influenza Center	Lan Yu
A/Jiangxi-Donghu/SWL1132/2010	EPI_ISL_74964	2010-02-03	WHO Chinese National Influenza Center	Lan Yu
A/Jiangxi-Donghu/SWL1172/2010	EPI_ISL_74965	2010-02-12	WHO Chinese National Influenza Center	Lan Yu
A/Zhejiang-Xiacheng/SWL167/2010	EPI_ISL_74966	2010-01-25	WHO Chinese National Influenza Center	Lan Yu
A/Zhejiang-Jianggan/SWL155/2010	EPI_ISL_74967	2010-01-20	WHO Chinese National Influenza Center	Lan Yu
A/Shanghai-Pudongxin/SWL1233/2010	EPI_ISL_74968	2010-02-24	WHO Chinese National Influenza Center	Lan Yu
A/Hubei-Qiaokou/SWL14/2010	EPI_ISL_74969	2010-01-04	WHO Chinese National Influenza Center	Lan Yu
A/Hubei-Qiaokou/SWL111/2010	EPI_ISL_74970	2010-01-14	WHO Chinese National Influenza Center	Lan Yu
A/Ningxia-Litong/SWL19/2010	EPI_ISL_74971	2010-01-07	WHO Chinese National Influenza Center	Lan Yu
A/Guangxi-Longan/SWL111/2010	EPI_ISL_74972	2010-01-06	WHO Chinese National Influenza Center	Lan Yu
A/Yunnan-Simao/SWL459/2009	EPI_ISL_74973	2009-12-28	WHO Chinese National Influenza Center	Lan Yu
A/Gansu-Chengguan/SWL1112/2010	EPI_ISL_74974	2010-01-16	WHO Chinese National Influenza Center	Lan Yu
A/Jiangsu-Beitang/SWL164/2010	EPI_ISL_74975	2010-01-26	WHO Chinese National Influenza Center	Lan Yu
A/Jiangsu-Nanchang/SWL190/2010	EPI_ISL_74976	2010-02-02	WHO Chinese National Influenza Center	Lan Yu
A/Shanghai-Luwan/SWL134/2010	EPI_ISL_74977	2010-01-14	WHO Chinese National Influenza Center	Lan Yu
A/Shanghai-Luwan/SWL143/2010	EPI_ISL_74978	2010-01-15	WHO Chinese National Influenza Center	Lan Yu
A/Shanghai-Luwan/SWL154/2010	EPI_ISL_74979	2010-02-11	WHO Chinese National Influenza Center	Lan Yu
A/Shanghai-Luwan/SWL157/2010	EPI_ISL_74980	2010-02-16	WHO Chinese National Influenza Center	Lan Yu
A/Guangxi-Qinnan/SWL1108/2010	EPI_ISL_74981	2010-02-23	WHO Chinese National Influenza Center	Lan Yu
A/Jiangsu-Beitang/SWL153/2010	EPI_ISL_74982	2010-01-19	WHO Chinese National Influenza Center	Lan Yu
A/Jiangsu-Beitang/SWL158/2010	EPI_ISL_74983	2010-01-21	WHO Chinese National Influenza Center	Lan Yu
A/Jiangsu-Nanchang/SWL138/2010	EPI_ISL_74984	2010-01-14	WHO Chinese National Influenza Center	Lan Yu
A/Jiangsu-Nanchang/SWL160/2010	EPI_ISL_74985	2010-01-21	WHO Chinese National Influenza Center	Lan Yu
A/Jiangsu-Beitang/SWL123/2010	EPI_ISL_74986	2010-01-12	WHO Chinese National Influenza Center	Lan Yu
A/Shanghai-Luwan/SWL125/2010	EPI_ISL_74987	2010-01-11	WHO Chinese National Influenza Center	Lan Yu
A/Shanghai-Luwan/SWL126/2010	EPI_ISL_74988	2010-01-11	WHO Chinese National Influenza Center	Lan Yu
A/Shanghai-Luwan/SWL135/2010	EPI_ISL_74989	2010-01-14	WHO Chinese National Influenza Center	Lan Yu
A/Shanghai-Luwan/SWL137/2010	EPI_ISL_74990	2010-01-14	WHO Chinese National Influenza Center	Lan Yu
A/Guangxi-Fangcheng/SWL175/2010	EPI_ISL_74991	2010-01-30	WHO Chinese National Influenza Center	Lan Yu
A/Guangxi-Fangcheng/SWL179/2010	EPI_ISL_74992	2010-02-01	WHO Chinese National Influenza Center	Lan Yu
A/Guangxi-Xingbin/SWL115/2010	EPI_ISL_74993	2010-01-26	WHO Chinese National Influenza Center	Lan Yu
A/Guangxi-Gangbei/SWL41/2010	EPI_ISL_74994	2010-01-29	WHO Chinese National Influenza Center	Lan Yu
A/Guangxi-Beiliu/SWL52/2010	EPI_ISL_74995	2010-02-01	WHO Chinese National Influenza Center	Lan Yu
A/Jiangsu-Xuzhougulou/SWL185/2010	EPI_ISL_74996	2010-02-01	WHO Chinese National Influenza Center	Lan Yu
A/Jiangsu-Quanshan/SWL1308/2010	EPI_ISL_74997	2010-02-24	WHO Chinese National Influenza Center	Lan Yu
A/Hunan-Yueyanglou/SWL1432/2009	EPI_ISL_74998	2009-12-09	WHO Chinese National Influenza Center	Lan Yu
A/Fujian-Gulou/SWL52/2010	EPI_ISL_74999	2010-03-02	WHO Chinese National Influenza Center	Lan Yu
A/Fujian-Gulou/SWL1338/2010	EPI_ISL_75000	2010-02-02	WHO Chinese National Influenza Center	Lan Yu
A/Fujian-Gulou/SWL119/2010	EPI_ISL_75001	2010-01-04	WHO Chinese National Influenza Center	Lan Yu
A/Guangdong-Chancheng/SWL178/2010	EPI_ISL_75002	2010-01-25	WHO Chinese National Influenza Center	Lan Yu
A/Guangdong-Chancheng/SWL51/2010	EPI_ISL_75003	2010-01-31	WHO Chinese National Influenza Center	Lan Yu
A/Hainan-Dingan/SWL111/2010	EPI_ISL_75004	2010-01-04	WHO Chinese National Influenza Center	Lan Yu
A/Hainan-Dingan/SWL123/2010	EPI_ISL_75005	2010-01-08	WHO Chinese National Influenza Center	Lan Yu
A/Hainan-Dingan/SWL136/2010	EPI_ISL_75006	2010-01-14	WHO Chinese National Influenza Center	Lan Yu
A/Tianjin-Nankai/SWL1692/2010	EPI_ISL_75007	2010-01-12	WHO Chinese National Influenza Center	Lan Yu
A/Tianjin-Hebei/SWL157/2010	EPI_ISL_75008	2010-01-26	WHO Chinese National Influenza Center	Lan Yu
A/Hubei-Maojian/SWL113/2010	EPI_ISL_75009	2010-01-05	WHO Chinese National Influenza Center	Lan Yu
A/Hubei-Maojian/SWL132/2010	EPI_ISL_75010	2010-01-08	WHO Chinese National Influenza Center	Lan Yu
A/Hubei-Maojian/SWL140/2010	EPI_ISL_75011	2010-01-10	WHO Chinese National Influenza Center	Lan Yu
A/Hubei-Maojian/SWL197/2010	EPI_ISL_75012	2010-01-21	WHO Chinese National Influenza Center	Lan Yu
A/Hubei-Maojian/SWL1165/2010	EPI_ISL_75013	2010-02-01	WHO Chinese National Influenza Center	Lan Yu
A/Fujian-Gulou/SWL1280/2010	EPI_ISL_75014	2010-01-27	WHO Chinese National Influenza Center	Lan Yu
A/Fujian-Gulou/SWL1223/2010	EPI_ISL_75015	2010-01-21	WHO Chinese National Influenza Center	Lan Yu
A/Jiangxi-Donghu/SWL54/2010	EPI_ISL_75016	2010-01-10	WHO Chinese National Influenza Center	Lan Yu
A/Jiangxi-Zhanggong/SWL52/2010	EPI_ISL_75017	2010-01-05	WHO Chinese National Influenza Center	Lan Yu
A/Chongqing-Yuzhong/SWL1115/2010	EPI_ISL_75018	2010-01-27	WHO Chinese National Influenza Center	Lan Yu
A/Guangdong-Liwan/SWL153/2010	EPI_ISL_75019	2010-01-19	WHO Chinese National Influenza Center	Lan Yu
A/Guangdong-Yuexiu/SWL193/2010	EPI_ISL_75020	2010-01-19	WHO Chinese National Influenza Center	Lan Yu
A/Beijing-Huairou/SWL1282/2010	EPI_ISL_75021	2010-03-10	WHO Chinese National Influenza Center	Lan Yu
A/Beijing-Xicheng/SWL1304/2010	EPI_ISL_75022	2010-02-08	WHO Chinese National Influenza Center	Lan Yu
A/Guangxi-Yuzhou/SWL125/2010	EPI_ISL_75023	2010-02-02	WHO Chinese National Influenza Center	Lan Yu
A/Guangxi-Longan/SWL1979/2010	EPI_ISL_75024	2010-02-02	WHO Chinese National Influenza Center	Lan Yu
A/Guangxi-Fangcheng/SWL184/2010	EPI_ISL_75025	2010-02-02	WHO Chinese National Influenza Center	Lan Yu
A/Guangxi-Beiliu/SWL54/2010	EPI_ISL_75026	2010-02-01	WHO Chinese National Influenza Center	Lan Yu
A/Guangxi-Fangcheng/SWL183/2010	EPI_ISL_75027	2010-02-02	WHO Chinese National Influenza Center	Lan Yu
A/Hunan-Yueyanglou/SWL154/2010	EPI_ISL_75028	2010-01-20	WHO Chinese National Influenza Center	Lan Yu
A/Shanghai-Pudongxin/SWL181/2010	EPI_ISL_75029	2010-01-20	WHO Chinese National Influenza Center	Lan Yu
A/Shanghai-Pudongxin/SWL186/2010	EPI_ISL_75030	2010-01-20	WHO Chinese National Influenza Center	Lan Yu
A/Shanghai-Pudongxin/SWL187/2010	EPI_ISL_75031	2010-01-20	WHO Chinese National Influenza Center	Lan Yu
A/Guangxi-Xixiangtang/SWL139/2010	EPI_ISL_75032	2010-01-20	WHO Chinese National Influenza Center	Lan Yu
A/Tianjin-Hexi/SWL195/2010	EPI_ISL_75033	2010-02-01	WHO Chinese National Influenza Center	Lan Yu
A/Guangxi-Beiliu/SWL53/2010	EPI_ISL_75034	2010-02-01	WHO Chinese National Influenza Center	Lan Yu
A/Fujian-Licheng/SWL144/2010	EPI_ISL_75035	2010-01-20	WHO Chinese National Influenza Center	Lan Yu
A/Xinjiang-Tianshan/SWL1119/2010	EPI_ISL_75037	2010-02-01	WHO Chinese National Influenza Center	Lan Yu
A/Heilongjiang-Jianhua/SWL18/2010	EPI_ISL_75038	2010-01-09	WHO Chinese National Influenza Center	Lan Yu
A/Heilongjiang-Longsha/SWL19/2010	EPI_ISL_75039	2010-01-13	WHO Chinese National Influenza Center	Lan Yu
A/Fujian-Gulou/SWL1494/2010	EPI_ISL_75040	2010-02-25	WHO Chinese National Influenza Center	Lan Yu
A/Fujian-Gulou/SWL1544/2010	EPI_ISL_75041	2010-03-08	WHO Chinese National Influenza Center	Lan Yu
A/Fujian-Gulou/SWL1549/2010	EPI_ISL_75042	2010-03-08	WHO Chinese National Influenza Center	Lan Yu
A/Guangxi-Fangcheng/SWL1130/2010	EPI_ISL_75043	2010-02-22	WHO Chinese National Influenza Center	Lan Yu
A/Beijing-Huairou/SWL1327/2010	EPI_ISL_75044	2010-03-22	WHO Chinese National Influenza Center	Lan Yu
A/Xinjiang-Hutubi/SWL115/2010	EPI_ISL_75045	2010-02-07	WHO Chinese National Influenza Center	Lan Yu
A/Xinjiang-Hutubi/SWL117/2010	EPI_ISL_75046	2010-02-07	WHO Chinese National Influenza Center	Lan Yu
A/Xinjiang-Hutubi/SWL118/2010	EPI_ISL_75047	2010-02-08	WHO Chinese National Influenza Center	Lan Yu
A/Guangxi-Gangbei/SWL158/2010	EPI_ISL_75048	2010-02-03	WHO Chinese National Influenza Center	Lan Yu
A/Guangxi-Fangcheng/SWL188/2010	EPI_ISL_75049	2010-02-03	WHO Chinese National Influenza Center	Lan Yu
A/Guangxi-Fangcheng/SWL194/2010	EPI_ISL_75050	2010-02-04	WHO Chinese National Influenza Center	Lan Yu
A/Guangxi-Yuzhou/SWL128/2010	EPI_ISL_75051	2010-02-04	WHO Chinese National Influenza Center	Lan Yu
A/Guangxi-Longan/SWL1976/2010	EPI_ISL_75052	2010-02-02	WHO Chinese National Influenza Center	Lan Yu
A/Guangxi-Fangcheng/SWL189/2010	EPI_ISL_75053	2010-02-03	WHO Chinese National Influenza Center	Lan Yu
A/Guangxi-Longan/SWL1990/2010	EPI_ISL_75054	2010-02-08	WHO Chinese National Influenza Center	Lan Yu
A/Guangxi-Jiangzhou/SWL151/2010	EPI_ISL_75055	2010-01-31	WHO Chinese National Influenza Center	Lan Yu
A/Fujian-Siming/SWL1163/2010	EPI_ISL_75056	2010-02-28	WHO Chinese National Influenza Center	Lan Yu
A/Fujian-Gulou/SWL1155/2010	EPI_ISL_75057	2010-01-13	WHO Chinese National Influenza Center	Lan Yu
A/Hunan-Yueyanglou/SWL127/2010	EPI_ISL_75058	2010-01-14	WHO Chinese National Influenza Center	Lan Yu
A/Hunan-Yueyanglou/SWL133/2010	EPI_ISL_75059	2010-01-14	WHO Chinese National Influenza Center	Lan Yu
A/Hunan-Furong/SWL129/2010	EPI_ISL_75060	2010-01-13	WHO Chinese National Influenza Center	Lan Yu
A/Guangxi-Qinnan/SWL137/2010	EPI_ISL_75061	2010-01-14	WHO Chinese National Influenza Center	Lan Yu
A/Guangxi-Jiangzhou/SWL176/2010	EPI_ISL_75062	2010-02-23	WHO Chinese National Influenza Center	Lan Yu
A/Guangxi-Longan/SWL1921/2010	EPI_ISL_75063	2010-01-14	WHO Chinese National Influenza Center	Lan Yu
A/Jiangxi-Donghu/SWL157/2010	EPI_ISL_75064	2010-01-13	WHO Chinese National Influenza Center	Lan Yu
A/Fujian-Yanping/SWL146/2010	EPI_ISL_75065	2010-01-14	WHO Chinese National Influenza Center	Lan Yu
A/Fujian-Yanping/SWL143/2010	EPI_ISL_75066	2010-01-14	WHO Chinese National Influenza Center	Lan Yu
A/Fujian-Gulou/SWL1141/2010	EPI_ISL_75067	2010-01-14	WHO Chinese National Influenza Center	Lan Yu
A/Fujian-Licheng/SWL127/2010	EPI_ISL_75068	2010-01-13	WHO Chinese National Influenza Center	Lan Yu
A/Fujian-Licheng/SWL126/2010	EPI_ISL_75069	2010-01-13	WHO Chinese National Influenza Center	Lan Yu
A/Shanghai-Putuo/SWL132/2010	EPI_ISL_75070	2010-01-13	WHO Chinese National Influenza Center	Lan Yu
A/Shanghai-Putuo/SWL131/2010	EPI_ISL_75071	2010-01-13	WHO Chinese National Influenza Center	Lan Yu
A/Guangxi-Longan/SWL1919/2010	EPI_ISL_75072	2010-01-13	WHO Chinese National Influenza Center	Lan Yu
A/Guangxi-Xixiangtang/SWL118/2010	EPI_ISL_75073	2010-01-13	WHO Chinese National Influenza Center	Lan Yu
A/Guangxi-Qinnan/SWL1113/2010	EPI_ISL_75074	2010-02-24	WHO Chinese National Influenza Center	Lan Yu
A/Guangxi-Qinnan/SWL133/2010	EPI_ISL_75075	2010-01-13	WHO Chinese National Influenza Center	Lan Yu
A/Guangxi-Longan/SWL11023/2010	EPI_ISL_75076	2010-02-25	WHO Chinese National Influenza Center	Lan Yu
A/Chongqing-Nanchuan/SWL31/2010	EPI_ISL_75077	2010-01-14	WHO Chinese National Influenza Center	Lan Yu
A/Guangdong-Luohu/SWL137/2010	EPI_ISL_75078	2010-01-14	WHO Chinese National Influenza Center	Lan Yu
A/Anhui-Baohe/SWL131/2010	EPI_ISL_75079	2010-01-13	WHO Chinese National Influenza Center	Lan Yu
A/Hunan-Yuhua/SWL174/2010	EPI_ISL_75080	2010-01-13	WHO Chinese National Influenza Center	Lan Yu
A/Fujian-Gulou/SWL51/2010	EPI_ISL_75081	2010-03-01	WHO Chinese National Influenza Center	Lan Yu
A/Beijing-Huairou/SWL1258/2010	EPI_ISL_75082	2010-03-03	WHO Chinese National Influenza Center	Lan Yu
A/Shanghai-Pudongxin/SWL1335/2010	EPI_ISL_75083	2010-03-18	WHO Chinese National Influenza Center	Lan Yu
A/Fujian-Yanping/SWL1115/2010	EPI_ISL_75084	2010-02-24	WHO Chinese National Influenza Center	Lan Yu
A/Jiangsu-Qinhuai/SWL167/2010	EPI_ISL_75085	2010-01-27	WHO Chinese National Influenza Center	Lan Yu
A/Shaanxi-Beilin/SWL134/2010	EPI_ISL_75086	2010-01-18	WHO Chinese National Influenza Center	Lan Yu
A/Zhejiang-Haishu/SWL1289/2010	EPI_ISL_75087	2010-02-11	WHO Chinese National Influenza Center	Lan Yu
A/Hubei-Wuchang/SWL145/2010	EPI_ISL_75088	2010-02-25	WHO Chinese National Influenza Center	Lan Yu
A/Jilin-Nanguan/SWL181/2010	EPI_ISL_75089	2010-01-25	WHO Chinese National Influenza Center	Lan Yu
A/Henan/18/2009	EPI_ISL_75090	2009-08-29	WHO Chinese National Influenza Center	Lan Yu
A/Shandong-Wenshan/SWL311/2009	EPI_ISL_75610	2009-10-05	Other Database Import	EpiFluDB
A/Stockholm/3/2010	EPI_ISL_75788	2010-04-29	Swedish Institute for Infectious Disease Control	Brytting Maria
A/Guangdong-Zhenjiang/SWL165/2010	EPI_ISL_75865	2010-01-25	WHO Chinese National Influenza Center	Lan Yu
A/Guangdong-Jiangcheng/SWL181/2010	EPI_ISL_75866	2010-01-29	WHO Chinese National Influenza Center	Lan Yu
A/Guangdong-Wujiang/SWL51/2010	EPI_ISL_75867	2010-03-18	WHO Chinese National Influenza Center	Lan Yu
A/Guangdong-Zhenjiang/SWL176/2010	EPI_ISL_75868	2010-01-26	WHO Chinese National Influenza Center	Lan Yu
A/Guangdong-Duanzhou/SWL1198/2010	EPI_ISL_75869	2010-03-10	WHO Chinese National Influenza Center	Lan Yu
A/Guangdong-Duanzhou/SWL1178/2010	EPI_ISL_75870	2010-03-01	WHO Chinese National Influenza Center	Lan Yu
A/Guangdong-Liwan/SWL1170/2010	EPI_ISL_75871	2010-03-14	WHO Chinese National Influenza Center	Lan Yu
A/Guangdong-Yuexiu/SWL1276/2010	EPI_ISL_75872	2010-03-01	WHO Chinese National Influenza Center	Lan Yu
A/Guangdong-Liwan/SWL172/2010	EPI_ISL_75873	2010-01-27	WHO Chinese National Influenza Center	Lan Yu
A/Guangdong-Liwan/SWL176/2010	EPI_ISL_75874	2010-02-01	WHO Chinese National Influenza Center	Lan Yu
A/Hubei-Songzi/SWL160/2010	EPI_ISL_75875	2010-01-28	WHO Chinese National Influenza Center	Lan Yu
A/Hubei-Songzi/SWL161/2010	EPI_ISL_75876	2010-01-28	WHO Chinese National Influenza Center	Lan Yu
A/Hubei-Songzi/SWL1176/2010	EPI_ISL_75877	2010-03-03	WHO Chinese National Influenza Center	Lan Yu
A/Hubei-Songzi/SWL189/2010	EPI_ISL_75878	2010-02-04	WHO Chinese National Influenza Center	Lan Yu
A/Hubei-Songzi/SWL1166/2010	EPI_ISL_75879	2010-03-08	WHO Chinese National Influenza Center	Lan Yu
A/Hubei-Wuchang/SWL171/2010	EPI_ISL_75880	2010-04-03	WHO Chinese National Influenza Center	Lan Yu
A/Hubei-Wuchang/SWL174/2010	EPI_ISL_75881	2010-04-11	WHO Chinese National Influenza Center	Lan Yu
A/Hubei-Hongshan/SWL143/2010	EPI_ISL_75882	2010-02-22	WHO Chinese National Influenza Center	Lan Yu
A/Pennsylvania/30/2009	EPI_ISL_76069	2009-12-14	Centers for Disease Control and Prevention	Garten Rebecca
A/ENG/219/2009	EPI_ISL_76152	2009-05 (Day unknown)	Centre for Infections, Health Protection Agency	Galiano Monica
A/ENG/XFL00473/2009	EPI_ISL_76153	2009-05 (Day unknown)	Centre for Infections, Health Protection Agency	Galiano Monica
A/ENG/XFL00200/2009	EPI_ISL_76154	2009-05 (Day unknown)	Centre for Infections, Health Protection Agency	Galiano Monica
A/SC/10/2009	EPI_ISL_76155	2009-06 (Day unknown)	Centre for Infections, Health Protection Agency	Galiano Monica
A/ENG/XFL00311/2009	EPI_ISL_76156	2009-05 (Day unknown)	Centre for Infections, Health Protection Agency	Galiano Monica
A/ENG/XFL00354/2009	EPI_ISL_76157	2009-05 (Day unknown)	Centre for Infections, Health Protection Agency	Galiano Monica
A/ENG/197/2009	EPI_ISL_76158	2009-04 (Day unknown)	Centre for Infections, Health Protection Agency	Galiano Monica
A/ENG/246/2009	EPI_ISL_76159	2009-05 (Day unknown)	Centre for Infections, Health Protection Agency	Galiano Monica
A/ENG/XFL00418/2009	EPI_ISL_76160	2009-05 (Day unknown)	Centre for Infections, Health Protection Agency	Galiano Monica
A/ENG/259/2009	EPI_ISL_76161	2009-05 (Day unknown)	Centre for Infections, Health Protection Agency	Galiano Monica
A/ENG/254/2009	EPI_ISL_76162	2009-05 (Day unknown)	Centre for Infections, Health Protection Agency	Galiano Monica
A/ENG/218/2009	EPI_ISL_76163	2009-05 (Day unknown)	Centre for Infections, Health Protection Agency	Galiano Monica
A/ENG/XFL00071/2009	EPI_ISL_76164	2009-04 (Day unknown)	Centre for Infections, Health Protection Agency	Galiano Monica
A/ENG/XFL00419/2009	EPI_ISL_76165	2009-05 (Day unknown)	Centre for Infections, Health Protection Agency	Galiano Monica
A/ENG/257/2009	EPI_ISL_76166	2009-05 (Day unknown)	Centre for Infections, Health Protection Agency	Galiano Monica
A/ENG/220/2009	EPI_ISL_76167	2009-05 (Day unknown)	Centre for Infections, Health Protection Agency	Galiano Monica
A/ENG/XFL00275/2009	EPI_ISL_76168	2009-05 (Day unknown)	Centre for Infections, Health Protection Agency	Galiano Monica
A/ENG/XFL00304/2009	EPI_ISL_76169	2009-05 (Day unknown)	Centre for Infections, Health Protection Agency	Galiano Monica
A/ENG/223/2009	EPI_ISL_76170	2009-04 (Day unknown)	Centre for Infections, Health Protection Agency	Galiano Monica
A/ENG/XFL00300/2009	EPI_ISL_76171	2009-05 (Day unknown)	Centre for Infections, Health Protection Agency	Galiano Monica
A/ENG/92860032/2009	EPI_ISL_76172	2009-07 (Day unknown)	Centre for Infections, Health Protection Agency	Galiano Monica
A/ENG/634/2009	EPI_ISL_76173	2009-07 (Day unknown)	Centre for Infections, Health Protection Agency	Galiano Monica
A/ENG/675/2009	EPI_ISL_76174	2009-07 (Day unknown)	Centre for Infections, Health Protection Agency	Galiano Monica
A/SC/4/2009	EPI_ISL_76175	2009-05 (Day unknown)	Centre for Infections, Health Protection Agency	Galiano Monica
A/ENG/XFL00482/2009	EPI_ISL_76176	2009-05 (Day unknown)	Centre for Infections, Health Protection Agency	Galiano Monica
A/ENG/266/2009	EPI_ISL_76177	2009-05 (Day unknown)	Centre for Infections, Health Protection Agency	Galiano Monica
A/ENG/XFL00532/2009	EPI_ISL_76178	2009-05 (Day unknown)	Centre for Infections, Health Protection Agency	Galiano Monica
A/ENG/361/2009	EPI_ISL_76179	2009-06 (Day unknown)	Centre for Infections, Health Protection Agency	Galiano Monica
A/ENG/381/2009	EPI_ISL_76180	2009-06 (Day unknown)	Centre for Infections, Health Protection Agency	Galiano Monica
A/ENG/382/2009	EPI_ISL_76181	2009-06 (Day unknown)	Centre for Infections, Health Protection Agency	Galiano Monica
A/ENG/384/2009	EPI_ISL_76182	2009-06 (Day unknown)	Centre for Infections, Health Protection Agency	Galiano Monica
A/ENG/385/2009	EPI_ISL_76183	2009-06 (Day unknown)	Centre for Infections, Health Protection Agency	Galiano Monica
A/ENG/386/2009	EPI_ISL_76184	2009-06 (Day unknown)	Centre for Infections, Health Protection Agency	Galiano Monica
A/ENG/388/2009	EPI_ISL_76185	2009-06 (Day unknown)	Centre for Infections, Health Protection Agency	Galiano Monica
A/ENG/394/2009	EPI_ISL_76186	2009-06 (Day unknown)	Centre for Infections, Health Protection Agency	Galiano Monica
A/ENG/395/2009	EPI_ISL_76187	2009-06 (Day unknown)	Centre for Infections, Health Protection Agency	Galiano Monica
A/ENG/400/2009	EPI_ISL_76188	2009-06 (Day unknown)	Centre for Infections, Health Protection Agency	Galiano Monica
A/ENG/402/2009	EPI_ISL_76189	2009-06 (Day unknown)	Centre for Infections, Health Protection Agency	Galiano Monica
A/ENG/423/2009	EPI_ISL_76190	2009-06 (Day unknown)	Centre for Infections, Health Protection Agency	Galiano Monica
A/ENG/428/2009	EPI_ISL_76191	2009-06 (Day unknown)	Centre for Infections, Health Protection Agency	Galiano Monica
A/ENG/430/2009	EPI_ISL_76192	2009-06 (Day unknown)	Centre for Infections, Health Protection Agency	Galiano Monica
A/ENG/433/2009	EPI_ISL_76194	2009-06 (Day unknown)	Centre for Infections, Health Protection Agency	Galiano Monica
A/ENG/445/2009	EPI_ISL_76195	2009-06 (Day unknown)	Centre for Infections, Health Protection Agency	Galiano Monica
A/ENG/253/2009	EPI_ISL_76196	2009-05 (Day unknown)	Centre for Infections, Health Protection Agency	Galiano Monica
A/ENG/252/2009	EPI_ISL_76197	2009-05 (Day unknown)	Centre for Infections, Health Protection Agency	Galiano Monica
A/ENG/359/2009	EPI_ISL_76198	2009-05 (Day unknown)	Centre for Infections, Health Protection Agency	Galiano Monica
A/ENG/414/2009	EPI_ISL_76199	2009-06 (Day unknown)	Centre for Infections, Health Protection Agency	Galiano Monica
A/ENG/418/2009	EPI_ISL_76200	2009-06 (Day unknown)	Centre for Infections, Health Protection Agency	Galiano Monica
A/ENG/419/2009	EPI_ISL_76201	2009-06 (Day unknown)	Centre for Infections, Health Protection Agency	Galiano Monica
A/Netherlands/2631b/2009	EPI_ISL_76470	2010-01-18	Other Database Import	EpiFluDB
A/Malmoe/2/2010	EPI_ISL_76485	2010-05-07	Swedish Institute for Infectious Disease Control	Brytting Maria
A/Darwin/2145/2009	EPI_ISL_76588	2009-12-29	WHO Collaborating Centre for Reference and Research on Influenza	Komadina Naomi
A/Sydney/2038/2009	EPI_ISL_76589	2009-07-09	WHO Collaborating Centre for Reference and Research on Influenza	Komadina Naomi
A/Guam/2123/2009	EPI_ISL_76590	2009-12-30	WHO Collaborating Centre for Reference and Research on Influenza	Komadina Naomi
A/Darwin/2144/2009	EPI_ISL_76591	2009-12-23	WHO Collaborating Centre for Reference and Research on Influenza	Komadina Naomi
A/Sydney/612/2009	EPI_ISL_76598	2009-08-10	WHO Collaborating Centre for Reference and Research on Influenza	Komadina Naomi
A/Sydney/614/2009	EPI_ISL_76599	2009-08-18	WHO Collaborating Centre for Reference and Research on Influenza	Komadina Naomi
A/Guam/2125/2009	EPI_ISL_76600	2009-12-30	WHO Collaborating Centre for Reference and Research on Influenza	Komadina Naomi
A/Sydney/2056/2009	EPI_ISL_76605	2009 (Month and day unknown)	WHO Collaborating Centre for Reference and Research on Influenza	Komadina Naomi
A/Singapore/544/2009	EPI_ISL_76608	2009-12-10	WHO Collaborating Centre for Reference and Research on Influenza	Komadina Naomi
A/Malaysia/146/2009	EPI_ISL_76609	2009-07-16	WHO Collaborating Centre for Reference and Research on Influenza	Komadina Naomi
A/Malaysia/282/2009	EPI_ISL_76610	2009-08-03	WHO Collaborating Centre for Reference and Research on Influenza	Komadina Naomi
A/Victoria/1/2010	EPI_ISL_76613	2010-01-11	WHO Collaborating Centre for Reference and Research on Influenza	Komadina Naomi
A/Perth/1/2010	EPI_ISL_76614	2010-02-03	WHO Collaborating Centre for Reference and Research on Influenza	Komadina Naomi
A/Victoria/2132/2009	EPI_ISL_76615	2009-07-22	WHO Collaborating Centre for Reference and Research on Influenza	Komadina Naomi
A/CANBERRA/1/2010	EPI_ISL_76616	2010-02-18	WHO Collaborating Centre for Reference and Research on Influenza	Komadina Naomi
A/Guam/2/2010	EPI_ISL_76617	2010-03-01	WHO Collaborating Centre for Reference and Research on Influenza	Komadina Naomi
A/Singapore/591/2009	EPI_ISL_76621	2009-08-13	WHO Collaborating Centre for Reference and Research on Influenza	Komadina Naomi
A/Singapore/566/2009	EPI_ISL_76626	2009-12-21	WHO Collaborating Centre for Reference and Research on Influenza	Komadina Naomi
A/Brisbane/1/2010	EPI_ISL_76627	2010-01-01	WHO Collaborating Centre for Reference and Research on Influenza	Komadina Naomi
A/Brisbane/7/2010	EPI_ISL_76628	2010-03-12	WHO Collaborating Centre for Reference and Research on Influenza	Komadina Naomi
A/Perth/500/2010	EPI_ISL_76629	2010-02-17	WHO Collaborating Centre for Reference and Research on Influenza	Komadina Naomi
A/PERTH/261/2009	EPI_ISL_76630	2009-08-12	WHO Collaborating Centre for Reference and Research on Influenza	Komadina Naomi
A/Perth/431/2009	EPI_ISL_76631	2009-07-28	WHO Collaborating Centre for Reference and Research on Influenza	Komadina Naomi
A/Macau/306491/2010	EPI_ISL_76640	2010-03-02	WHO Collaborating Centre for Reference and Research on Influenza	Komadina Naomi
A/Macau/307249/2010	EPI_ISL_76647	2010-03-08	WHO Collaborating Centre for Reference and Research on Influenza	Komadina Naomi
A/Macau/200018/2010	EPI_ISL_76648	2010-01-15	WHO Collaborating Centre for Reference and Research on Influenza	Komadina Naomi
A/Nanjing/1/2010	EPI_ISL_76848	2010-06-30	Other Database Import	EpiFluDB
A/Saint-Petersburg/5/2009	EPI_ISL_76856	2009-08-13	WHO National Influenza Centre	Komissarov Andrey
A/GUAM/2122/2009	EPI_ISL_77036	2009-12-20	WHO Collaborating Centre for Reference and Research on Influenza	Komadina Naomi
A/SINGAPORE/548/2010	EPI_ISL_77037	2010-03-26	WHO Collaborating Centre for Reference and Research on Influenza	Komadina Naomi
A/SIMBU/1/2010	EPI_ISL_77038	2010-02-01	WHO Collaborating Centre for Reference and Research on Influenza	Komadina Naomi
A/EAST SEPIK PROVINCE/1/2010	EPI_ISL_77039	2010-02-01	WHO Collaborating Centre for Reference and Research on Influenza	Komadina Naomi
A/GOROKA/2/2010	EPI_ISL_77040	2010-02-02	WHO Collaborating Centre for Reference and Research on Influenza	Komadina Naomi
A/GOROKA/9/2010	EPI_ISL_77041	2010-03-10	WHO Collaborating Centre for Reference and Research on Influenza	Komadina Naomi
A/GOROKA/16/2010	EPI_ISL_77044	2010-04-07	WHO Collaborating Centre for Reference and Research on Influenza	Komadina Naomi
A/GOROKA/17/2010	EPI_ISL_77045	2010-04-14	WHO Collaborating Centre for Reference and Research on Influenza	Komadina Naomi
A/SAMUTPRAKAN/102/2010	EPI_ISL_77048	2010-02-01	WHO Collaborating Centre for Reference and Research on Influenza	Komadina Naomi
A/NAIROBI/1/2010	EPI_ISL_77049	2010-01-21	WHO Collaborating Centre for Reference and Research on Influenza	Komadina Naomi
A/KITALE/1/2009	EPI_ISL_77050	2009-10-28	WHO Collaborating Centre for Reference and Research on Influenza	Komadina Naomi
A/KISII/1/2009	EPI_ISL_77051	2009-10-15	WHO Collaborating Centre for Reference and Research on Influenza	Komadina Naomi
A/KAPENGURIA/1/2009	EPI_ISL_77052	2009-10-27	WHO Collaborating Centre for Reference and Research on Influenza	Komadina Naomi
A/WELLINGTON/1/2010	EPI_ISL_77062	2009-12-13	WHO Collaborating Centre for Reference and Research on Influenza	Komadina Naomi
A/WELLINGTON/2/2010	EPI_ISL_77063	2009-12-15	WHO Collaborating Centre for Reference and Research on Influenza	Komadina Naomi
A/WELLINGTON/4/2010	EPI_ISL_77064	2009-12-19	WHO Collaborating Centre for Reference and Research on Influenza	Komadina Naomi
A/WAIKATO/2/2010	EPI_ISL_77070	2010-01-04	WHO Collaborating Centre for Reference and Research on Influenza	Komadina Naomi
A/KAKAMEGA/1/2009	EPI_ISL_77071	2009-10-29	WHO Collaborating Centre for Reference and Research on Influenza	Komadina Naomi
A/PHILIPPINES/824/2010	EPI_ISL_77072	2010-02-17	WHO Collaborating Centre for Reference and Research on Influenza	Komadina Naomi
A/MOMBASA/1/2009	EPI_ISL_77073	2009-10-16	WHO Collaborating Centre for Reference and Research on Influenza	Komadina Naomi
A/KENYA CP/1/2009	EPI_ISL_77074	2009-09-29	WHO Collaborating Centre for Reference and Research on Influenza	Komadina Naomi
A/MALINDI/1/2009	EPI_ISL_77075	2009-09-24	WHO Collaborating Centre for Reference and Research on Influenza	Komadina Naomi
A/KWANZA/1/2009	EPI_ISL_77076	2009-10-22	WHO Collaborating Centre for Reference and Research on Influenza	Komadina Naomi
A/VICTORIA/800/2010	EPI_ISL_77077	2010-06-02	WHO Collaborating Centre for Reference and Research on Influenza	Komadina Naomi
A/Nanjing/2/2010	EPI_ISL_77210	2010-06-30	Other Database Import	EpiFluDB
A/AICHI/1222/2009	EPI_ISL_77248	2009-11-27	National Institute of Infectious Diseases (NIID)	Fujisaki Seiichiro
A/AICHI/45/2010	EPI_ISL_77249	2010-02-01	National Institute of Infectious Diseases (NIID)	Fujisaki Seiichiro
A/AOMORI/3/2010	EPI_ISL_77250	2010-01-09	National Institute of Infectious Diseases (NIID)	Fujisaki Seiichiro
A/HIROSHIMA/490/2009	EPI_ISL_77254	2009-11-10	National Institute of Infectious Diseases (NIID)	Fujisaki Seiichiro
A/KUMAMOTO/2/2010	EPI_ISL_77256	2010-01-14	National Institute of Infectious Diseases (NIID)	Fujisaki Seiichiro
A/KYOTO/266/2009	EPI_ISL_77259	2009-10-19	National Institute of Infectious Diseases (NIID)	Fujisaki Seiichiro
A/KYOTO/355/2009	EPI_ISL_77260	2009-11-16	National Institute of Infectious Diseases (NIID)	Fujisaki Seiichiro
A/MIYAGI/170/2009	EPI_ISL_77261	2009-10-27	National Institute of Infectious Diseases (NIID)	Fujisaki Seiichiro
A/NIIGATA/1813/2009	EPI_ISL_77264	2009-12-28	National Institute of Infectious Diseases (NIID)	Fujisaki Seiichiro
A/NIIGATA-C/186/2009	EPI_ISL_77267	2009-12-25	National Institute of Infectious Diseases (NIID)	Fujisaki Seiichiro
A/OKAYAMA/1/2010	EPI_ISL_77268	2010-01-04	National Institute of Infectious Diseases (NIID)	Fujisaki Seiichiro
A/SHIZUOKA-C/21/2010	EPI_ISL_77270	2010-01-20	National Institute of Infectious Diseases (NIID)	Fujisaki Seiichiro
A/SHIZUOKA-C/442/2009	EPI_ISL_77272	2009-12-19	National Institute of Infectious Diseases (NIID)	Fujisaki Seiichiro
A/TOCHIGI/654/2010	EPI_ISL_77273	2010-01-05	National Institute of Infectious Diseases (NIID)	Fujisaki Seiichiro
A/TOKYO/99946/2009	EPI_ISL_77274	2009-11-05	National Institute of Infectious Diseases (NIID)	Fujisaki Seiichiro
A/YOKOSUKA/6/2010	EPI_ISL_77277	2010-03-08	National Institute of Infectious Diseases (NIID)	Fujisaki Seiichiro
A/KAGOSHIMA/1/2010	EPI_ISL_77342	2010-05-13	National Institute of Infectious Diseases (NIID)	Fujisaki Seiichiro
A/KAGOSHIMA/3/2010	EPI_ISL_77343	2010-05-13	National Institute of Infectious Diseases (NIID)	Fujisaki Seiichiro
A/KAGOSHIMA/6/2010	EPI_ISL_77344	2010-05-13	National Institute of Infectious Diseases (NIID)	Fujisaki Seiichiro
A/KAGOSHIMA/7/2010	EPI_ISL_77345	2010-05-13	National Institute of Infectious Diseases (NIID)	Fujisaki Seiichiro
A/HIROSHIMA-C/26/2010	EPI_ISL_77346	2010-04-16	National Institute of Infectious Diseases (NIID)	Fujisaki Seiichiro
A/IWATE/1030/2010	EPI_ISL_77347	2010-04-05	National Institute of Infectious Diseases (NIID)	Fujisaki Seiichiro
A/SAITAMA/81/2010	EPI_ISL_77348	2010-04-29	National Institute of Infectious Diseases (NIID)	Fujisaki Seiichiro
A/EHIME/65/2009	EPI_ISL_77349	2009-12-28	National Institute of Infectious Diseases (NIID)	Fujisaki Seiichiro
A/MIE/12/2010	EPI_ISL_77350	2010-02-23	National Institute of Infectious Diseases (NIID)	Fujisaki Seiichiro
A/KUMAMOTO/20/2010	EPI_ISL_77351	2010-02-24	National Institute of Infectious Diseases (NIID)	Fujisaki Seiichiro
A/OSAKA-C/20/2010	EPI_ISL_77352	2010-02-21	National Institute of Infectious Diseases (NIID)	Fujisaki Seiichiro
A/OITA/49/2010	EPI_ISL_77353	2010-02-27	National Institute of Infectious Diseases (NIID)	Fujisaki Seiichiro
A/WAKAYAMA/34/2010	EPI_ISL_77354	2010-02-22	National Institute of Infectious Diseases (NIID)	Fujisaki Seiichiro
A/SAITAMA/74/2010	EPI_ISL_77355	2010-03-06	National Institute of Infectious Diseases (NIID)	Fujisaki Seiichiro
A/AOMORI/18/2010	EPI_ISL_77356	2010-03-09	National Institute of Infectious Diseases (NIID)	Fujisaki Seiichiro
A/FUKUOKA-C/34/2010	EPI_ISL_77357	2010-04-09	National Institute of Infectious Diseases (NIID)	Fujisaki Seiichiro
A/KANAGAWA/61/2010	EPI_ISL_77358	2010-03-20	National Institute of Infectious Diseases (NIID)	Fujisaki Seiichiro
A/KOBE/90678/2010	EPI_ISL_77359	2010-03-19	National Institute of Infectious Diseases (NIID)	Fujisaki Seiichiro
A/NIIGATA/529/2010	EPI_ISL_77360	2010-03-15	National Institute of Infectious Diseases (NIID)	Fujisaki Seiichiro
A/OITA/57/2010	EPI_ISL_77361	2010-03-08	National Institute of Infectious Diseases (NIID)	Fujisaki Seiichiro
A/OSAKA/57/2010	EPI_ISL_77362	2010-02-22	National Institute of Infectious Diseases (NIID)	Fujisaki Seiichiro
A/OSAKA/58/2010	EPI_ISL_77363	2010-04-01	National Institute of Infectious Diseases (NIID)	Fujisaki Seiichiro
A/SAITAMA/77/2010	EPI_ISL_77364	2010-03-08	National Institute of Infectious Diseases (NIID)	Fujisaki Seiichiro
A/OKINAWA/34/2010	EPI_ISL_77365	2010-02-20	National Institute of Infectious Diseases (NIID)	Fujisaki Seiichiro
A/TOCHIGI/87/2010	EPI_ISL_77366	2010-03-11	National Institute of Infectious Diseases (NIID)	Fujisaki Seiichiro
A/YAMAGUCHI/25/2010	EPI_ISL_77367	2010-03-16	National Institute of Infectious Diseases (NIID)	Fujisaki Seiichiro
A/YAMAGATA/107/2010	EPI_ISL_77368	2010-03-09	National Institute of Infectious Diseases (NIID)	Fujisaki Seiichiro
A/YAMANASHI/137/2010	EPI_ISL_77369	2010-03-02	National Institute of Infectious Diseases (NIID)	Fujisaki Seiichiro
A/YAMAGUCHI/23/2010	EPI_ISL_77370	2010-03-01	National Institute of Infectious Diseases (NIID)	Fujisaki Seiichiro
A/YOKOHAMA/67/2010	EPI_ISL_77371	2010-04-10	National Institute of Infectious Diseases (NIID)	Fujisaki Seiichiro
A/IWATE/1027/2010	EPI_ISL_77375	2010-03-29	National Institute of Infectious Diseases (NIID)	Fujisaki Seiichiro
A/Taiwan/29/2010	EPI_ISL_77414	2010-03-10	National Institute of Infectious Diseases (NIID)	Fujisaki Seiichiro
A/New Mexico/03/2010	EPI_ISL_77640	2010-03-07	Centers for Disease Control and Prevention	Garten Rebecca
A/Utah/43/2009	EPI_ISL_63259	2009-07-11	Centers for Disease Control and Prevention	Garten Rebecca
A/Texas/02/2010	EPI_ISL_77675	2010-03-29	Centers for Disease Control and Prevention	Garten Rebecca
A/Bolivia/272/2010	EPI_ISL_77679	2010-04-26	Centers for Disease Control and Prevention	Garten Rebecca
A/Honduras/6132/2010	EPI_ISL_77680	2010-05-19	Centers for Disease Control and Prevention	Garten Rebecca
A/Saratov/07/2010	EPI_ISL_77681	2010-02-01	Centers for Disease Control and Prevention	Garten Rebecca
A/St. Petersburg/204/2010	EPI_ISL_77683	2010-02-08	Centers for Disease Control and Prevention	Garten Rebecca
A/St. Petersburg/103/2010	EPI_ISL_77685	2010-02-08	Centers for Disease Control and Prevention	Garten Rebecca
A/Nicaragua/322/2010	EPI_ISL_77703	2010-04-01	Centers for Disease Control and Prevention	Garten Rebecca
A/Tanzania/233/2010	EPI_ISL_77705	2010-03-09	Centers for Disease Control and Prevention	Garten Rebecca
A/Brazil/8546/2010	EPI_ISL_77706	2010-03-04	Centers for Disease Control and Prevention	Garten Rebecca
A/Ethiopia/13/2010	EPI_ISL_77707	2010-02-10	Centers for Disease Control and Prevention	Garten Rebecca
A/Hong Kong/1880/2010	EPI_ISL_77710	2010-04-19	Centers for Disease Control and Prevention	Garten Rebecca
A/Mexico/1762/2010	EPI_ISL_77711	2010-03-01	Centers for Disease Control and Prevention	Garten Rebecca
A/Mexico/5569/2009	EPI_ISL_77712	2009-12-18	Centers for Disease Control and Prevention	Garten Rebecca
A/Ukraine/220/2009	EPI_ISL_77715	2009-11-02	Centers for Disease Control and Prevention	Garten Rebecca
A/Dnipropetrovsk/445/2010	EPI_ISL_77716	2010-04-19	Centers for Disease Control and Prevention	Garten Rebecca
A/Dnipropetrovsk/448/2010	EPI_ISL_77717	2010-04-21	Centers for Disease Control and Prevention	Garten Rebecca
A/India/3725/2010	EPI_ISL_77718	2010-04-03	Centers for Disease Control and Prevention	Garten Rebecca
A/Taiwan/27/2010	EPI_ISL_77720	2010-03-01	Centers for Disease Control and Prevention	Garten Rebecca
A/Kenya/915/2010	EPI_ISL_77721	2010-03-24	Centers for Disease Control and Prevention	Garten Rebecca
A/Kenya/922/2010	EPI_ISL_77722	2010-04-06	Centers for Disease Control and Prevention	Garten Rebecca
A/Puerto Montt/11868/2010	EPI_ISL_77723	2010-05-14	Centers for Disease Control and Prevention	Garten Rebecca
A/Castro/12274/2010	EPI_ISL_77724	2010-05-14	Centers for Disease Control and Prevention	Garten Rebecca
A/Puerto Montt/12498/2010	EPI_ISL_77725	2010-05-21	Centers for Disease Control and Prevention	Garten Rebecca
A/Jamaica/6261/2009	EPI_ISL_77726	2009-07-07	Centers for Disease Control and Prevention	Garten Rebecca
A/Mexico/4178/2009	EPI_ISL_73802	2009-10-18	Centers for Disease Control and Prevention	Garten Rebecca
A/Guatemala/127/2010	EPI_ISL_77729	2010 (Month and day unknown)	Centers for Disease Control and Prevention	Garten Rebecca
A/CHIANG RAI/226/2010	EPI_ISL_78685	2010-03-04	WHO Collaborating Centre for Reference and Research on Influenza	Komadina Naomi
A/BRUNEI/5/2010	EPI_ISL_78690	2010 (Month and day unknown)	WHO Collaborating Centre for Reference and Research on Influenza	Komadina Naomi
A/BRUNEI/25/2010	EPI_ISL_78691	2010 (Month and day unknown)	WHO Collaborating Centre for Reference and Research on Influenza	Komadina Naomi
A/BRUNEI/26/2010	EPI_ISL_78692	2010 (Month and day unknown)	WHO Collaborating Centre for Reference and Research on Influenza	Komadina Naomi
A/BRUNEI/28/2010	EPI_ISL_78693	2010 (Month and day unknown)	WHO Collaborating Centre for Reference and Research on Influenza	Komadina Naomi
A/GOROKA/15/2010	EPI_ISL_78695	2010-02-24	WHO Collaborating Centre for Reference and Research on Influenza	Komadina Naomi
A/NAGOYA/1013/2010	EPI_ISL_78698	2010-02-09	National Institute of Infectious Diseases (NIID)	Fujisaki Seiichiro
A/WAKAYAMA-C/19/2010	EPI_ISL_78699	2010-01-28	National Institute of Infectious Diseases (NIID)	Fujisaki Seiichiro
A/Taiwan/23/2010	EPI_ISL_78791	2010-03-01	National Institute of Infectious Diseases (NIID)	Fujisaki Seiichiro
A/YAMAGATA/158/2010	EPI_ISL_78792	2010-06-03	National Institute of Infectious Diseases (NIID)	Fujisaki Seiichiro
A/AICHI/116/2010	EPI_ISL_78793	2010-05-11	National Institute of Infectious Diseases (NIID)	Fujisaki Seiichiro
A/IBARAKI/17/2010	EPI_ISL_78794	2010-03-29	National Institute of Infectious Diseases (NIID)	Fujisaki Seiichiro
A/NAGANO/2142/2010	EPI_ISL_78795	2010-05-27	National Institute of Infectious Diseases (NIID)	Fujisaki Seiichiro
A/IBARAKI/115/2010	EPI_ISL_78796	2010-05-21	National Institute of Infectious Diseases (NIID)	Fujisaki Seiichiro
A/OKAYAMA/31/2010	EPI_ISL_78797	2010-04-16	National Institute of Infectious Diseases (NIID)	Fujisaki Seiichiro
A/CHIBA-C/41/2010	EPI_ISL_78798	2010-06-07	National Institute of Infectious Diseases (NIID)	Fujisaki Seiichiro
A/Taipei/WR0193T/2009	EPI_ISL_78802	2009-08-31	Other Database Import	EpiFluDB
A/Taipei/WR0195T/2009	EPI_ISL_78804	2009-09-25	Other Database Import	EpiFluDB
A/South Carolina/WR1324P/2009	EPI_ISL_78822	2009-08-01	Other Database Import	EpiFluDB
A/Mexico City/WR1668T/2009	EPI_ISL_78835	2009-09-23	Other Database Import	EpiFluDB
A/Mexico City/WR1673N/2009	EPI_ISL_78836	2009-10-05	Other Database Import	EpiFluDB
A/Mexico City/WR1687T/2009	EPI_ISL_78839	2009-09-23	Other Database Import	EpiFluDB
A/Moscow/WR1866N/2009	EPI_ISL_78851	2009-11-08	Other Database Import	EpiFluDB
A/Moldova/112/2010	EPI_ISL_78877	2010-01-05	National Institute for Medical Research	Gregory Vicky
A/Moldova/143/2010	EPI_ISL_78878	2010-01-06	National Institute for Medical Research	Gregory Vicky
A/Moldova/14/2010	EPI_ISL_78879	2010-01-01	National Institute for Medical Research	Gregory Vicky
A/Moldova/226/2010	EPI_ISL_78880	2010-01-11	National Institute for Medical Research	Gregory Vicky
A/Moldova/227/2010	EPI_ISL_78881	2010-01-12	National Institute for Medical Research	Gregory Vicky
A/Moldova/288/2010	EPI_ISL_78882	2010-01-14	National Institute for Medical Research	Gregory Vicky
A/Moldova/30/2010	EPI_ISL_78883	2010-01-02	National Institute for Medical Research	Gregory Vicky
A/Moldova/3245/2009	EPI_ISL_78885	2009-11-25	National Institute for Medical Research	Gregory Vicky
A/Moldova/351/2010	EPI_ISL_78886	2010-01-18	National Institute for Medical Research	Gregory Vicky
A/Moldova/379/2010	EPI_ISL_78888	2010-01-20	National Institute for Medical Research	Gregory Vicky
A/Moldova/3958/2009	EPI_ISL_78889	2009-11-30	National Institute for Medical Research	Gregory Vicky
A/Moldova/502/2010	EPI_ISL_78890	2010-01-23	National Institute for Medical Research	Gregory Vicky
A/Moldova/5278/2009	EPI_ISL_78892	2009-12-16	National Institute for Medical Research	Gregory Vicky
A/Moldova/5572/2009	EPI_ISL_78893	2009-12-25	National Institute for Medical Research	Gregory Vicky
A/Moldova/63/2010	EPI_ISL_78896	2010-01-04	National Institute for Medical Research	Gregory Vicky
A/Moldova/639/2010	EPI_ISL_78897	2010-02-01	National Institute for Medical Research	Gregory Vicky
A/Moldova/66/2010	EPI_ISL_78898	2010-01-03	National Institute for Medical Research	Gregory Vicky
A/Moldova/717/2010	EPI_ISL_78899	2010-02-04	National Institute for Medical Research	Gregory Vicky
A/Moldova/726/2010	EPI_ISL_78900	2010-02-04	National Institute for Medical Research	Gregory Vicky
A/Moldova/8/2010	EPI_ISL_78902	2010-01-02	National Institute for Medical Research	Gregory Vicky
A/Moldova/860/2010	EPI_ISL_78904	2010-02-14	National Institute for Medical Research	Gregory Vicky
A/Moldova/906/2010	EPI_ISL_78906	2010-02-18	National Institute for Medical Research	Gregory Vicky
A/Moldova/92/2010	EPI_ISL_78907	2010-01-04	National Institute for Medical Research	Gregory Vicky
A/Moldova/93/2010	EPI_ISL_78908	2010-01-05	National Institute for Medical Research	Gregory Vicky
A/Ghana/FS-323/2010	EPI_ISL_79109	2010-02-26	National Institute for Medical Research	Gregory Vicky
A/Ghana/FS-339/2010	EPI_ISL_79110	2010-03-01	National Institute for Medical Research	Gregory Vicky
A/Ghana/FS-390/2010	EPI_ISL_79111	2010-03-09	National Institute for Medical Research	Gregory Vicky
A/Ghana/FS-411/2010	EPI_ISL_79112	2010-03-09	National Institute for Medical Research	Gregory Vicky
A/Ghana/FS-1976/2010	EPI_ISL_79113	2010-04-06	National Institute for Medical Research	Gregory Vicky
A/Ghana/FS-1966/2010	EPI_ISL_79114	2010-04-06	National Institute for Medical Research	Gregory Vicky
A/Ghana/FS-1974/2010	EPI_ISL_79115	2010-04-06	National Institute for Medical Research	Gregory Vicky
A/Ghana/FS-1059/2010	EPI_ISL_79116	2010-03-23	National Institute for Medical Research	Gregory Vicky
A/Ghana/FS-1307/2010	EPI_ISL_79117	2010-03-23	National Institute for Medical Research	Gregory Vicky
A/Ghana/FS-2135/2010	EPI_ISL_79118	2010-04-07	National Institute for Medical Research	Gregory Vicky
A/Ghana/FS-09-1181/2009	EPI_ISL_79119	2009-08-07	National Institute for Medical Research	Gregory Vicky
A/Ghana/FS-09-1183/2009	EPI_ISL_79120	2009-08-07	National Institute for Medical Research	Gregory Vicky
A/Ghana/FS-09-1315/2009	EPI_ISL_79122	2009-08-20	National Institute for Medical Research	Gregory Vicky
A/Ghana/FS-09-1345/2009	EPI_ISL_79123	2009-08-21	National Institute for Medical Research	Gregory Vicky
A/Ghana/FS-1926/2009	EPI_ISL_79124	2009-11-11	National Institute for Medical Research	Gregory Vicky
A/Ghana/FS-1921/2009	EPI_ISL_79125	2009-11-11	National Institute for Medical Research	Gregory Vicky
A/Ghana/FS-1981/2009	EPI_ISL_79126	2009-11-16	National Institute for Medical Research	Gregory Vicky
A/Ghana/FS-1983/2009	EPI_ISL_79128	2009-11-16	National Institute for Medical Research	Gregory Vicky
A/Ghana/FS-1940/2009	EPI_ISL_79129	2009-11-13	National Institute for Medical Research	Gregory Vicky
A/Ghana/FS-1944/2009	EPI_ISL_79130	2009-11-14	National Institute for Medical Research	Gregory Vicky
A/Ghana/FS-2328/2009	EPI_ISL_79131	2009-11-30	National Institute for Medical Research	Gregory Vicky
A/Ghana/FS-2205/2009	EPI_ISL_79132	2009-11-25	National Institute for Medical Research	Gregory Vicky
A/Kosova/798/2009	EPI_ISL_79181	2009-12-14	National Institute for Medical Research	Gregory Vicky
A/Kosova/816/2009	EPI_ISL_79182	2009-12-15	National Institute for Medical Research	Gregory Vicky
A/Kosova/867/2009	EPI_ISL_79183	2009-12-21	National Institute for Medical Research	Gregory Vicky
A/Kosova/876/2009	EPI_ISL_79185	2009-12-22	National Institute for Medical Research	Gregory Vicky
A/Kosova/900/2009	EPI_ISL_79186	2009-12-24	National Institute for Medical Research	Gregory Vicky
A/Kosova/905/2009	EPI_ISL_79187	2009-12-24	National Institute for Medical Research	Gregory Vicky
A/Hong Kong/1886/2010	EPI_ISL_79188	2010-04-20	National Institute for Medical Research	Gregory Vicky
A/Hong Kong/1881/2010	EPI_ISL_79189	2010-04-18	National Institute for Medical Research	Gregory Vicky
A/Ukraine/132/2010	EPI_ISL_79190	2010-01-19	National Institute for Medical Research	Gregory Vicky
A/Ukraine/123/2010	EPI_ISL_79191	2010-02-14	National Institute for Medical Research	Gregory Vicky
A/Ukraine/122/2010	EPI_ISL_79192	2010-01-15	National Institute for Medical Research	Gregory Vicky
A/Ukraine/131/2010	EPI_ISL_79193	2010-01-15	National Institute for Medical Research	Gregory Vicky
A/Latvia/2-953/2010	EPI_ISL_79194	2010-02-17	National Institute for Medical Research	Gregory Vicky
A/Latvia/2-764/2010	EPI_ISL_79195	2010-02-15	National Institute for Medical Research	Gregory Vicky
A/Valladolid/41/2009	EPI_ISL_79196	2009-09-25	National Institute for Medical Research	Gregory Vicky
A/Palencia/42/2009	EPI_ISL_79197	2009-11-24	National Institute for Medical Research	Gregory Vicky
A/Zamora/48/2009	EPI_ISL_79198	2009-10-11	National Institute for Medical Research	Gregory Vicky
A/Vologda/3/2010	EPI_ISL_79199	2010-03-15	National Institute for Medical Research	Gregory Vicky
A/St. Petersburg/20/2010	EPI_ISL_79200	2010-03-01	National Institute for Medical Research	Gregory Vicky
A/St. Petersburg/182/2010	EPI_ISL_79201	2010-03-01	National Institute for Medical Research	Gregory Vicky
A/Belgorod/2/2010	EPI_ISL_79202	2010-03-15	National Institute for Medical Research	Gregory Vicky
A/Georgia/4843/2009	EPI_ISL_79203	2009-12-26	National Institute for Medical Research	Gregory Vicky
A/Georgia/4656/2009	EPI_ISL_79204	2009-12-23	National Institute for Medical Research	Gregory Vicky
A/Georgia/3828/2009	EPI_ISL_79206	2009-12-12	National Institute for Medical Research	Gregory Vicky
A/Georgia/1842/2009	EPI_ISL_79207	2009-09-02	National Institute for Medical Research	Gregory Vicky
A/Georgia/1637/2009	EPI_ISL_79208	2009-07-31	National Institute for Medical Research	Gregory Vicky
A/Georgia/4032/2009	EPI_ISL_79209	2009-12-09	National Institute for Medical Research	Gregory Vicky
A/Ukraine/229/2009	EPI_ISL_79210	2009-12-25	National Institute for Medical Research	Gregory Vicky
A/Ukraine/221/2009	EPI_ISL_79211	2009-11-02	National Institute for Medical Research	Gregory Vicky
A/Dniprodzerdzinsk/290/2009	EPI_ISL_79212	2009-11-09	National Institute for Medical Research	Gregory Vicky
A/Argos/2231/2010	EPI_ISL_79214	2010-02-03	National Institute for Medical Research	Gregory Vicky
A/Slovakia/37/2009	EPI_ISL_79215	2009-10-08	National Institute for Medical Research	Gregory Vicky
A/Slovakia/838/2009	EPI_ISL_79216	2009-11-30	National Institute for Medical Research	Gregory Vicky
A/Slovakia/1580/2010	EPI_ISL_79217	2010-03-09	National Institute for Medical Research	Gregory Vicky
A/Slovakia/246/2009	EPI_ISL_79218	2009-11-06	National Institute for Medical Research	Gregory Vicky
A/Algeria/G350/2009	EPI_ISL_79219	2009-12-17	National Institute for Medical Research	Gregory Vicky
A/Kosova/479/2009	EPI_ISL_79220	2009-11-29	National Institute for Medical Research	Gregory Vicky
A/Kosova/692/2009	EPI_ISL_79221	2009-12-10	National Institute for Medical Research	Gregory Vicky
A/Madagascar/0001/2010	EPI_ISL_79222	2009-12-19	National Institute for Medical Research	Gregory Vicky
A/Norway/238/2010	EPI_ISL_79223	2010-02-23	National Institute for Medical Research	Gregory Vicky
A/Norway/445/2010	EPI_ISL_79224	2010-04-22	National Institute for Medical Research	Gregory Vicky
A/Madagascar/290/2010	EPI_ISL_79225	2010-02-19	National Institute for Medical Research	Gregory Vicky
A/Madagascar/555/2010	EPI_ISL_79226	2010-02-24	National Institute for Medical Research	Gregory Vicky
A/Madagascar/95/2010	EPI_ISL_79227	2010-01-12	National Institute for Medical Research	Gregory Vicky
A/Victoria/502/2010	EPI_ISL_79235	2010-06-20	WHO Collaborating Centre for Reference and Research on Influenza	Komadina Naomi
A/Christchurch/13/2010	EPI_ISL_79236	2010-07-09	WHO Collaborating Centre for Reference and Research on Influenza	Komadina Naomi
A/Christchurch/8/2010	EPI_ISL_79237	2010-07-08	WHO Collaborating Centre for Reference and Research on Influenza	Komadina Naomi
A/Christchurch/2/2010	EPI_ISL_79238	2010-07-05	WHO Collaborating Centre for Reference and Research on Influenza	Komadina Naomi
A/Connecticut/23/2009	EPI_ISL_79249	2009-10-22	Centers for Disease Control and Prevention	Garten Rebecca
A/Kansas/05/2010	EPI_ISL_79250	2010-03-17	Centers for Disease Control and Prevention	Garten Rebecca
A/AKITA/5/2010	EPI_ISL_79288	2010-02-06	National Institute of Infectious Diseases (NIID)	Fujisaki Seiichiro
A/SAITAMA/84/2010	EPI_ISL_79289	2010-05-18	National Institute of Infectious Diseases (NIID)	Fujisaki Seiichiro
A/TOTTORI/45/2010	EPI_ISL_79290	2010-04-05	National Institute of Infectious Diseases (NIID)	Fujisaki Seiichiro
A/FUKUSHIMA/105/2010	EPI_ISL_79291	2010-04-26	National Institute of Infectious Diseases (NIID)	Fujisaki Seiichiro
A/OKINAWA/39/2010	EPI_ISL_79292	2010-03-15	National Institute of Infectious Diseases (NIID)	Fujisaki Seiichiro
A/OKINAWA/41/2010	EPI_ISL_79293	2010-03-25	National Institute of Infectious Diseases (NIID)	Fujisaki Seiichiro
A/YAMAGATA/143/2010	EPI_ISL_79294	2010-04-28	National Institute of Infectious Diseases (NIID)	Fujisaki Seiichiro
A/KOBE/181/2010	EPI_ISL_79295	2010-07-07	National Institute of Infectious Diseases (NIID)	Fujisaki Seiichiro
A/YOKOSUKA/48/2010	EPI_ISL_79296	2010-06-18	National Institute of Infectious Diseases (NIID)	Fujisaki Seiichiro
A/YOKOSUKA/49/2010	EPI_ISL_79297	2010-06-18	National Institute of Infectious Diseases (NIID)	Fujisaki Seiichiro
A/YOKOSUKA/50/2010	EPI_ISL_79298	2010-06-18	National Institute of Infectious Diseases (NIID)	Fujisaki Seiichiro
A/YOKOSUKA/51/2010	EPI_ISL_79299	2010-06-18	National Institute of Infectious Diseases (NIID)	Fujisaki Seiichiro
A/YOKOSUKA/52/2010	EPI_ISL_79300	2010-06-18	National Institute of Infectious Diseases (NIID)	Fujisaki Seiichiro
A/HYOGO/3017/2010	EPI_ISL_79301	2010-06-07	National Institute of Infectious Diseases (NIID)	Fujisaki Seiichiro
A/CHIBA/1067/2009	EPI_ISL_79313	2009-12-01	National Institute of Infectious Diseases (NIID)	Fujisaki Seiichiro
A/FUKUI/1/2010	EPI_ISL_79314	2010-01-13	National Institute of Infectious Diseases (NIID)	Fujisaki Seiichiro
A/Hawaii/03/2010	EPI_ISL_79340	2010-02-08	Centers for Disease Control and Prevention	Garten Rebecca
A/Suriname/0777/2010	EPI_ISL_73793	2010-02-01	Centers for Disease Control and Prevention	Garten Rebecca
A/Louisiana/03/2010	EPI_ISL_73794	2010-03-02	Centers for Disease Control and Prevention	Garten Rebecca
A/Florida/08/2010	EPI_ISL_79346	2010-03-08	Centers for Disease Control and Prevention	Garten Rebecca
A/Panama/307168/2010	EPI_ISL_79350	2010-06-07	Centers for Disease Control and Prevention	Garten Rebecca
A/Panama/307207/2010	EPI_ISL_79351	2010-06-14	Centers for Disease Control and Prevention	Garten Rebecca
A/Fujian-Tongan/1389/2010	EPI_ISL_79352	2010-06-04	Centers for Disease Control and Prevention	Garten Rebecca
A/Hong Kong/2166/2010	EPI_ISL_79353	2010-07-13	Centers for Disease Control and Prevention	Garten Rebecca
A/Guatemala/358/2010	EPI_ISL_79354	2010-04-28	Centers for Disease Control and Prevention	Garten Rebecca
A/Guatemala/04/2010	EPI_ISL_79355	2010-06-12	Centers for Disease Control and Prevention	Garten Rebecca
A/Guatemala/598/2010	EPI_ISL_79356	2010-07-19	Centers for Disease Control and Prevention	Garten Rebecca
A/India/5107/2010	EPI_ISL_79357	2010-06-28	Centers for Disease Control and Prevention	Garten Rebecca
A/India/8910/2010	EPI_ISL_79358	2010-05-08	Centers for Disease Control and Prevention	Garten Rebecca
A/India/007/2010	EPI_ISL_79359	2010-06-17	Centers for Disease Control and Prevention	Garten Rebecca
A/Mexico/2880/2010	EPI_ISL_79360	2010-04-07	Centers for Disease Control and Prevention	Garten Rebecca
A/Ukraine/199/2010	EPI_ISL_77713	2010-01-05	Centers for Disease Control and Prevention	Garten Rebecca
A/Brazil/1394/2010	EPI_ISL_79361	2010-03-25	Centers for Disease Control and Prevention	Garten Rebecca
A/Brazil/3931/2010	EPI_ISL_79362	2010-03-16	Centers for Disease Control and Prevention	Garten Rebecca
A/El Salvador/455/2010	EPI_ISL_79363	2010-05-26	Centers for Disease Control and Prevention	Garten Rebecca
A/DARWIN/3/2010	EPI_ISL_79394	2010-06-21	WHO Collaborating Centre for Reference and Research on Influenza	Komadina Naomi
[truncated: 3,024 more rows]
